# Supplementary material for: Birth prevalence of phenylalanine hydroxylase deficiency: a systematic literature review and meta-analysis
Source: Orphanet J Rare Dis. 2021 Jun 3;16:253. doi: 10.1186/s13023-021-01874-6 (PMC8173927; doi:10.1186/s13023-021-01874-6)
Supplement: Supplementary file 2 — Additional file 2. Data extraction table. 238 birth prevalence estimates from 85 publications. [file 13023_2021_1874_MOESM2_ESM.xlsx]

## Sheet: Cover
		Foreman PK, Margulis AV, Alexander K, Shediac R, Calingaert B, Harding A, Pladevall-Vila M, Landis S
		Orphanet Journal of Rare Diseases 2020
		Additional file 2 - Data extraction table
		11 September 2020

## Sheet: Data extraction table
Citation	WHO region	Country	City or region within country	Birth prevalence per 10,000 (95% CI)	Dates of data collection	Cutoff value used for case definition (μmol/L)	BH4 deficiency included in number reported?	Study design	Methodology for confirmation of diagnosis	Age at test	Nominal diagnosis	Number of newborns screened	Number of confirmed cases	Case definition	Study setting / source population	Statistical methods	Precision of reported prevalence	Method for case confirmation
Abadie V, et al. Neonatal screening and long-term follow-up of phenylketonuria: the French database. Early Hum Dev. 2001 Dec;65(2):149-58.	Europe	France		0.11 (0.1 to 0.13)	1966 until 1997-12	180	BH4 deficiency is excluded from the case definition	Descriptive retrospective	Guthrie test, bacterial inhibition assay, thin layer or paper chromatography	NR	HPA	21500000	246	Moderate	Strong	Strong	Strong	Moderate
Abadie V, et al. Neonatal screening and long-term follow-up of phenylketonuria: the French database. Early Hum Dev. 2001 Dec;65(2):149-58.	Europe	France		0.54 (0.51 to 0.57)	1966 until 1997-12	600	BH4 deficiency is excluded from the case definition	Descriptive retrospective	Guthrie test, bacterial inhibition assay, thin layer or paper chromatography	NR	PKU	21500000	1164	Moderate	Strong	Strong	Strong	Moderate
Abbaskhanian A, et al. Incidence of neonatal hyperphenylalaninemia based on high-performance liquid chromatography confirmatory technique in Mazandaran province, northern Iran (2007-2015). International Journal of Preventive Medicine. 2017;8.	Middle East/North Africa	Iran	Mazandaran Province	0.15 (0.07 to 0.32)	2007 until 2015	1210.73	BH4 deficiency is excluded from the case definition	descriptive retrospective	High-performance liquid chromatography, column chromatography or (rapid) ion exchange chromatography	9-16 days	Classical PKU	407244	6	Strong	Strong	Strong	Moderate	Strong
Abbaskhanian A, et al. Incidence of neonatal hyperphenylalaninemia based on high-performance liquid chromatography confirmatory technique in Mazandaran province, northern Iran (2007-2015). International Journal of Preventive Medicine. 2017;8.	Middle East/North Africa	Iran	Mazandaran Province	0.29 (0.17 to 0.52)	2007 until 2015	121-605	BH4 deficiency is excluded from the case definition	descriptive retrospective	High-performance liquid chromatography, column chromatography or (rapid) ion exchange chromatography	9-16 days	HPA	407244	12	Strong	Strong	Strong	Moderate	Strong
Abbaskhanian A, et al. Incidence of neonatal hyperphenylalaninemia based on high-performance liquid chromatography confirmatory technique in Mazandaran province, northern Iran (2007-2015). International Journal of Preventive Medicine. 2017;8.	Middle East/North Africa	Iran	Mazandaran Province	0.22 (0.12 to 0.42)	2007 until 2015	606-1210	BH4 deficiency is excluded from the case definition	descriptive retrospective	High-performance liquid chromatography, column chromatography or (rapid) ion exchange chromatography	9-16 days	Mild PKU	407244	9	Strong	Strong	Strong	Moderate	Strong
Al Hosani H, et al. Expanding the comprehensive national neonatal screening programme in the United Arab Emirates from 1995 to 2011. East Mediterr Health J. 2014 Feb 11;20(1):17-23.	Middle East/North Africa	UAE		0.76 (0.57 to 0.99)	1998 until 2010	1210.73	BH4 deficiency is excluded from the case definition	descriptive retrospective	Enzymatic assay (including colorimetric, fluorimetric, and ELISA)	NR	Classical PKU	675278	51	Strong	Strong	Strong	Strong	Strong
Alfadhel M, et al. Expanded Newborn Screening Program in Saudi Arabia: Incidence of screened disorders. J Paediatr Child Health. 2017 Jun;53(6):585-91.	Middle East/North Africa	Saudi Arabia	Entire country	0.68 (0.52 to 0.89)	2005-08-01 until 2012-12-31	180	BH4 deficiency is not excluded from the case definition	descriptive retrospective	Enzymatic assay (including colorimetric, fluorimetric, and ELISA)	5-10 day s	HPA	775000	53	Strong	Strong	Strong	Strong	Strong
Alm J, et al. Evaluation of a nation-wide neonatal metabolic screening programme in Sweden 1965-1979. Acta Paediatrica Scandinavica. 1981;70(5):601-7.	Europe	Sweden	Entire country	0.17 (0.12 to 0.26)	1965-08 until 1979-12	250	Not reported	descriptive retrospective	Guthrie test, bacterial inhibition assay, thin layer or paper chromatography	after day 3	HPA	1326497	23	Strong	Strong	Strong	Strong	Moderate
Alm J, et al. Evaluation of a nation-wide neonatal metabolic screening programme in Sweden 1965-1979. Acta Paediatrica Scandinavica. 1981;70(5):601-7.	Europe	Sweden	Entire country	0.32 (0.24 to 0.44)	1965-08 until 1979-12	700	Not reported	descriptive retrospective	Guthrie test, bacterial inhibition assay, thin layer or paper chromatography	after day 3	PKU	1326497	43	Strong	Strong	Strong	Strong	Moderate
Antonozzi I, et al. Neonatal screening in Italy for congenital hypothyroidism and metabolic disorders: hyperphenylalaninemia, maple syrup urine disease and homocystinuria. J Endocrinol Invest. 1980 Oct-Dec;3(4):357-63.	Europe	Italy		1.38 (0.85 to 2.23)	1974 until NR		Not reported	Descriptive retrospective	High-performance liquid chromatography, column chromatography or (rapid) ion exchange chromatography	NR	PKU	116301	16	Moderate	Weak	Strong	Moderate	Strong
Antonozzi I, et al. Neonatal screening in Italy for congenital hypothyroidism and metabolic disorders: hyperphenylalaninemia, maple syrup urine disease and homocystinuria. J Endocrinol Invest. 1980 Oct-Dec;3(4):357-63.	Europe	Italy		0.26 (0.05 to 0.75)	1974 until NR		Not reported	Descriptive retrospective	High-performance liquid chromatography, column chromatography or (rapid) ion exchange chromatography	NR	HPA	116301	3	Moderate	Weak	Strong	Weak	Strong
Aoki K. Long term follow-up of patients with inborn errors of metabolism detected by the newborn screening program in Japan. Southeast Asian J Trop Med Public Health. 2003;34 Suppl 3:19-23.	West Pacific	Japan		0.09 (0.08 to 0.1)	1977 until 1994		BH4 deficiency is excluded from the case definition	Descriptive retrospective	Guthrie test, bacterial inhibition assay, thin layer or paper chromatography	NR	PKU	22326102	194	Moderate	Strong	Strong	Strong	Moderate
Aoki K. Long term follow-up of patients with inborn errors of metabolism detected by the newborn screening program in Japan. Southeast Asian J Trop Med Public Health. 2003;34 Suppl 3:19-23.	West Pacific	Japan		0.05 (0.04 to 0.06)	1977 until 1994		BH4 deficiency is excluded from the case definition	Descriptive retrospective	Guthrie test, bacterial inhibition assay, thin layer or paper chromatography	NR	HPA	22326150	105	Moderate	Strong	Strong	Strong	Moderate
Applegarth DA, et al. Incidence of inborn errors of metabolism in British Columbia, 1969-1996. Pediatrics. 2000 Jan;105(1):e10.	North America	Canada	British Columbia	0.75 (0.61 to 0.93)	1969 until 1996	600	Not reported	Descriptive retrospective	Method unclear or not reported	NR	PKU	1142912	86	Moderate	Strong	Moderate	Strong	Weak
Arnopp JJ, et al. Results of screening for phenylketonuria using a lower cutoff value in early collected specimens. Screening. 1995;3(4):193-9.	North America	USA	California	0.4 (0.27 to 0.6)	1990-02-27 until 1991-03-12		Not reported	This study used data from the mandatory newborn screening program in California to assess whether a higher cutoff value for samples extracted very early in like would result in any benefit over the traditional cutoff value. Data extracted are for the traditional cutoff value (the lower cutoff value did not identify additional cases).	Method unclear or not reported	NR	Classical PKU	596329	24	Moderate	Strong	Strong	Strong	Weak
Arnopp JJ, et al. Results of screening for phenylketonuria using a lower cutoff value in early collected specimens. Screening. 1995;3(4):193-9.	North America	USA	California	0.32 (0.2 to 0.5)	1990-02-27 until 1991-03-12		Not reported	This study used data from the mandatory newborn screening program in California to assess whether a higher cutoff value for samples extracted very early in like would result in any benefit over the traditional cutoff value. Data extracted are for the traditional cutoff value (the lower cutoff value did not identify additional cases).	Method unclear or not reported	NR	PKU variant	596329	19	Moderate	Strong	Strong	Strong	Weak
Becroft DM, et al. The Guthrie screening test for phenylketonuria: a report on two years participation in the national programme. N Z Med J. 1969 Apr;69(443):212-5.	West Pacific	New Zealand		1.25 (0.77 to 2.03)	1966-04-01 until 1969-03-31	1816.09	Not reported	Review of results from a portion (~50% of births) the Department of Health nation-wide screening program	Guthrie test, bacterial inhibition assay, thin layer or paper chromatography	NR	PKU	128058	16	Strong	Strong	Strong	Moderate	Moderate
Boneh A, et al. Three-year audit of the hyperphenylalaninaemia/phenylketonuria spectrum in Victoria. J Paediatr Child Health. 2006 Sep;42(9):496-8.	West Pacific	Australia	Victoria	0.26 (0.09 to 0.61)	2001-11 until 2004-10	200-300	BH4 deficiency is excluded from the case definition	descriptive retrospective	Tandem mass spectrometry	NR	HPA	190835	5	Moderate	Moderate	Strong	Weak	Strong
Boneh A, et al. Three-year audit of the hyperphenylalaninaemia/phenylketonuria spectrum in Victoria. J Paediatr Child Health. 2006 Sep;42(9):496-8.	West Pacific	Australia	Victoria	0.37 (0.18 to 0.76)	2001-11 until 2004-10	600-1200	BH4 deficiency is excluded from the case definition	descriptive retrospective	Tandem mass spectrometry	NR	PKU	190835	7	Moderate	Moderate	Strong	Moderate	Strong
Boneh A, et al. Three-year audit of the hyperphenylalaninaemia/phenylketonuria spectrum in Victoria. J Paediatr Child Health. 2006 Sep;42(9):496-8.	West Pacific	Australia	Victoria	0.05 (0 to 0.29)	2001-11 until 2004-10	2600	BH4 deficiency is excluded from the case definition	descriptive retrospective	Tandem mass spectrometry	NR	NR	190835	1	Moderate	Moderate	Strong	Weak	Strong
Botler J, et al. Phenylketonuria, congenital hypothyroidism and haemoglobinopathies: public health issues for a Brazilian newborn screening program. Cad Saude Publica. 2012 Sep;28(9):1623-31.	Latin America	Brazil	State of Rio de Janeiro	0.36 (0.12 to 0.84)	2005 until 2005	605.364	Not reported	descriptive retrospective	Enzymatic assay (including colorimetric, fluorimetric, and ELISA)	NR	PKU	139096	5	Strong	Strong	Strong	Weak	Strong
Botler J, et al. Phenylketonuria, congenital hypothyroidism and haemoglobinopathies: public health issues for a Brazilian newborn screening program. Cad Saude Publica. 2012 Sep;28(9):1623-31.	Latin America	Brazil	State of Rio de Janeiro	0.59 (0.31 to 1.12)	2006 until 2006	605.364	Not reported	descriptive retrospective	Enzymatic assay (including colorimetric, fluorimetric, and ELISA)	NR	PKU	153031	9	Strong	Strong	Strong	Moderate	Strong
Botler J, et al. Phenylketonuria, congenital hypothyroidism and haemoglobinopathies: public health issues for a Brazilian newborn screening program. Cad Saude Publica. 2012 Sep;28(9):1623-31.	Latin America	Brazil	State of Rio de Janeiro	0.35 (0.11 to 0.82)	2007 until 2007	605.364	Not reported	descriptive retrospective	Enzymatic assay (including colorimetric, fluorimetric, and ELISA)	NR	PKU	142135	5	Strong	Strong	Strong	Weak	Strong
Botler J, et al. Phenylketonuria, congenital hypothyroidism and haemoglobinopathies: public health issues for a Brazilian newborn screening program. Cad Saude Publica. 2012 Sep;28(9):1623-31.	Latin America	Brazil	State of Rio de Janeiro	0.52 (0.06 to 1.9)	2005 until 2005	605.364	Not reported	descriptive retrospective	Enzymatic assay (including colorimetric, fluorimetric, and ELISA)	NR	PKU	38098	2	Strong	Strong	Strong	Weak	Strong
Botler J, et al. Phenylketonuria, congenital hypothyroidism and haemoglobinopathies: public health issues for a Brazilian newborn screening program. Cad Saude Publica. 2012 Sep;28(9):1623-31.	Latin America	Brazil	State of Rio de Janeiro	0.84 (0.17 to 2.45)	2006 until 2006	605.364	Not reported	descriptive retrospective	Enzymatic assay (including colorimetric, fluorimetric, and ELISA)	NR	PKU	35845	3	Strong	Strong	Strong	Weak	Strong
Botler J, et al. Phenylketonuria, congenital hypothyroidism and haemoglobinopathies: public health issues for a Brazilian newborn screening program. Cad Saude Publica. 2012 Sep;28(9):1623-31.	Latin America	Brazil	State of Rio de Janeiro	0.91 (0.11 to 3.28)	2007 until 2007	605.364	Not reported	descriptive retrospective	Enzymatic assay (including colorimetric, fluorimetric, and ELISA)	NR	PKU	22043	2	Strong	Strong	Strong	Weak	Strong
Cabalska B, et al. Twenty-five years experience with newborn screening for phenylketonuria (PKU) in Poland. Screening. 1993;2(1):29-32.	Europe	Poland		0.28 (0.22 to 0.34)	1966 until 1991	363 to 1211	BH4 deficiency is excluded from the case definition	Study that reports on 25 years of newborn screening (per the study title) from a single center. The study period is unclear, hints are 1965 as the start of screening and 1991 in table 1. Screening for BH4 deficiency started in 1991: although unclear from the text, it seems that these patients are included in the counts that are provided.	Enzymatic assay (including colorimetric, fluorimetric, and ELISA)	62 days +- 39 days	Mild HPA	2861504	79	Strong	Moderate	Strong	Strong	Strong
Cabalska B, et al. Twenty-five years experience with newborn screening for phenylketonuria (PKU) in Poland. Screening. 1993;2(1):29-32.	Europe	Poland		1.29 (1.16 to 1.42)	1966 until 1991	1210.73	BH4 deficiency is excluded from the case definition	Study that reports on 25 years of newborn screening (per the study title) from a single center. The study period is unclear, hints are 1965 as the start of screening and 1991 in table 1. Screening for BH4 deficiency started in 1991: although unclear from the text, it seems that these patients are included in the counts that are provided.	Enzymatic assay (including colorimetric, fluorimetric, and ELISA)	62 days +- 39 days	PKU	2861504	368	Strong	Moderate	Strong	Strong	Strong
Cahalane SF. Phenylketonuria. Mass screening of newborns in Ireland. Arch Dis Child. 1968 Apr;43(228):141-4.	Europe	Ireland		0.54 (0.18 to 1.27)	1966-02-01 until NR		Not reported	Review of data from a voluntary nationwide screening program	Guthrie test, bacterial inhibition assay, thin layer or paper chromatography	NR	PKU	92000	5	Moderate	Strong	Strong	Weak	Moderate
Carson NA, et al. Results of routine screening for phenylketonuria in early infancy, Northern Ireland (1960-67). Arch Dis Child. 1968 Apr;43(228):145-6.	Europe	United Kingdom	Northern Ireland	1.09 (0.72 to 1.65)	1960-01 until 1963-12		Not reported	Review of early data from a nationwide routine screening program	Method unclear or not reported	NR	PKU	201400	22	Weak	Moderate	Strong	Strong	Weak
Charoensiriwatana W, et al. Neonatal screening program in Thailand. Southeast Asian J Trop Med Public Health. 2003;34 Suppl 3:94-100.	Southeast Asia	Thailand	Entire country	0.04 (0.01 to 0.08)	1996 until NR		Not reported	descriptive retrospective	Enzymatic assay (including colorimetric, fluorimetric, and ELISA)	NR	PKU	1425025	5	Moderate	Strong	Strong	Weak	Strong
Chen RG, et al. Twenty-one cases of phenylketonuria out of 358,767 newborns in Shanghai, China. J Inherit Metab Dis. 1989;12(4):485.	West Pacific	China	Shanghai	0.59 (0.38 to 0.89)	1981-10 until 1988-12	1210.73	Not reported	This study reports data from a voluntary neonatal screening program where 16 maternity hospitals joined initially and 8 additional joined later.	Enzymatic assay (including colorimetric, fluorimetric, and ELISA)	NR	PKU	358767	21	Strong	Strong	Strong	Strong	Strong
Chen RG, et al. Twenty-one cases of phenylketonuria out of 358,767 newborns in Shanghai, China. J Inherit Metab Dis. 1989;12(4):485.	West Pacific	China	Shanghai	0.17 (0.08 to 0.36)	1981-10 until 1988-12	242 to 1211	Not reported	This study reports data from a voluntary neonatal screening program where 16 maternity hospitals joined initially and 8 additional joined later.	Enzymatic assay (including colorimetric, fluorimetric, and ELISA)	NR	HPA	358767	6	Strong	Strong	Strong	Moderate	Strong
Cohen BE, et al. The hyperphenylalaninemias in Israel. Isr J Med Sci. 1973 Sep-Oct;9(9):1393-5.	Middle East/North Africa	Israel		1.3 (0.99 to 1.72)	1964 until 1972	<726	Not reported	Summary of the results from screening program in Israel over a an eight-year period (1964-1972).	Method unclear or not reported	NR	Mild HPA	375521	49	Strong	Strong	Strong	Strong	Weak
Cohen BE, et al. The hyperphenylalaninemias in Israel. Isr J Med Sci. 1973 Sep-Oct;9(9):1393-5.	Middle East/North Africa	Israel		0.75 (0.52 to 1.08)	1964 until 1972		Not reported	Summary of the results from screening program in Israel over an eight-year period (1964-1972).	Method unclear or not reported	NR	PKU	375521	28	Moderate	Strong	Strong	Strong	Weak
Cornejo V, et al. Past, present and future of newborn screening in Chile. J Inherit Metab Dis. 2010 Dec;33 Suppl 3:S301-6.	Latin America	Chile	Entire country	0.53 (0.45 to 0.63)	1992-03 until 2008-12	1210.73	Not reported	descriptive retrospective	Tandem mass spectrometry	NR	Classical PKU	2478123	131	Strong	Strong	Strong	Strong	Strong
Cornejo V, et al. Past, present and future of newborn screening in Chile. J Inherit Metab Dis. 2010 Dec;33 Suppl 3:S301-6.	Latin America	Chile	Entire country	0.98 (0.86 to 1.11)	1992-03 until 2008-12		Not reported	Descriptive retrospective	Tandem mass spectrometry	NR	HPA	2478123	243	Moderate	Strong	Strong	Strong	Strong
Dluholucký S, et al. Newborn Screening in Slovakia – From 1985 Till Today / Novorodencký skríning na Slovensku – od roku 1985 doposiaľ. Acta Facultatis Pharmaceuticae Universitatis Comenianae. 2013;60(Suppl VIII):32-6.	Europe	Slovakia		1.69 (1.45 to 1.98)	1995 until 2011		Not reported	Results from nationwide mandatory newborn screen program	Enzymatic assay (including colorimetric, fluorimetric, and ELISA)	NR	PKU	927524	157	Weak	Strong	Strong	Strong	Strong
Ervin EN. Hyperphenylalaninemia. Incidence in Maine since 1964. J Maine Med Assoc. 1970 Feb;61(2):30-2.	North America	USA	Maine	0.11 (0 to 0.6)	1964-01 until 1969-10		Not reported	Review of Maine mandatory screening program findings	Method unclear or not reported	NR	Atypical PKU	92237	1	Weak	Strong	Strong	Weak	Weak
Ervin EN. Hyperphenylalaninemia. Incidence in Maine since 1964. J Maine Med Assoc. 1970 Feb;61(2):30-2.	North America	USA	Maine	0.87 (0.44 to 1.71)	1964-01 until 1969-10	1816.09	Not reported	Review of Maine mandatory screening program findings	Method unclear or not reported	NR	Classical PKU	92237	8	Moderate	Strong	Strong	Moderate	Weak
Fernández-Iglesias C, et al. Neonatal screening for phenylketonuria and congenital hypothyroidism in Principado de Asturias (Spain) using two types of blood samples. Screening. 1995 1995/10/01/;4(3):131-8.	Europe	Spain	Principado de Asturias	0.66 (0.22 to 1.55)	1983 until 1993	240	Not reported	Review of regional results from the national screening program	High-performance liquid chromatography, column chromatography or (rapid) ion exchange chromatography	NR	PKU	75488	5	Strong	Strong	Strong	Weak	Strong
Fox JG. Experience of the Manitoba Perinatal Screening Program, 1965-85. Canadian Medical Association Journal. 1987;137(10):883-8.	North America	Canada	Manitoba	0.45 (0.28 to 0.74)	1965 until 1985		Not reported	The summary of results from the Manitoba Perinatal Screening program. It was a voluntary program.	Guthrie test, bacterial inhibition assay, thin layer or paper chromatography	At discharge from birth hospitalization	PKU	352501	16	Weak	Strong	Strong	Moderate	Moderate
Frazier DM, et al. The tandem mass spectrometry newborn screening experience in North Carolina: 1997-2005. J Inherit Metab Dis. 2006 Feb;29(1):76-85.	North America	USA	North Carolina	0.52 (0.39 to 0.69)	1997-07 until 2005-07	300	BH4 deficiency is excluded from the case definition	Review of early results from statewide MS/MS newborn screening program	Tandem mass spectrometry	NR	HPA	944078	49	Moderate	Strong	Strong	Strong	Strong
Frazier DM, et al. The tandem mass spectrometry newborn screening experience in North Carolina: 1997-2005. J Inherit Metab Dis. 2006 Feb;29(1):76-85.	North America	USA	North Carolina	0.08 (0.01 to 0.3)	2003 until 2004	157	Not reported	Review of early results from statewide pilot MS/MS newborn screening program	Tandem mass spectrometry	NR	HPA	239415	2	Moderate	Strong	Strong	Weak	Strong
Frazier DM, et al. The tandem mass spectrometry newborn screening experience in North Carolina: 1997-2005. J Inherit Metab Dis. 2006 Feb;29(1):76-85.	North America	USA	North Carolina	0.46 (0.26 to 0.82)	2003 until 2004	250	Not reported	Review of early results from statewide MS/MS newborn screening program	Tandem mass spectrometry	NR	PKU	239415	11	Moderate	Strong	Strong	Moderate	Strong
Gerasimova NS, et al. Phenylketonuria screening in Moscow using a microplate fluorometric method. Screening. 1992 1992/01/01/;1(1):27-35.	Europe	USSR/Russia	Moscow	1.5 (0.98 to 2.3)	1989-08 until 1991	1200	Not reported	Review of early results from regional newborn screening program	Enzymatic assay (including colorimetric, fluorimetric, and ELISA)	NR	Classical PKU	139664	21	Moderate	Strong	Strong	Strong	Strong
Gerasimova NS, et al. Phenylketonuria screening in Moscow using a microplate fluorometric method. Screening. 1992 1992/01/01/;1(1):27-35.	Europe	USSR/Russia	Moscow	0.36 (0.12 to 0.84)	1989-08 until 1991	600-1,200	Not reported	Review of early results from regional newborn screening program	Enzymatic assay (including colorimetric, fluorimetric, and ELISA)	NR	HPA	139664	5	Moderate	Strong	Strong	Weak	Strong
Gu X, et al. Newborn screening in China: phenylketonuria, congenital hypothyroidism and expanded screening. Ann Acad Med Singapore. 2008 Dec;37(12 Suppl):107-4.	West Pacific	China	Entire country	0.85 (0.81 to 0.89)	2000 until 2007		BH4 deficiency is excluded from the case definition	Descriptive retrospective	Method unclear or not reported	NR	HPA	17961826	1527	Moderate	Strong	Strong	Strong	Weak
Habib A, et al. Incidence of phenylketonuria in Southern Iran. Iranian Journal of Medical Sciences. 2010;35(2):137-9.	Middle East/North Africa	Iran	Fars province	1.6 (1.11 to 2.31)	2004-12-22 until 2007-09-07	423.755	BH4 deficiency is not excluded from the case definition	descriptive retrospective	High-performance liquid chromatography, column chromatography or (rapid) ion exchange chromatography	NR	PKU	175235	28	Strong	Strong	Strong	Strong	Strong
Hansen H, et al. Screening for phenylketonuria in New York City. Threshold values reconsidered. Public Health Rep. 1978 May-Jun;93(3):246-51.	North America	USA	New York City	0.53 (0.39 to 0.72)	1966 until 1970	1210.73	Not reported	Review of records from New York City Health Department and the New York City PKU center at Bellevue hospital	Enzymatic assay (including colorimetric, fluorimetric, and ELISA)	NR	Classical PKU	736469	39	Strong	Strong	Moderate	Strong	Strong
Hansen H, et al. Screening for phenylketonuria in New York City. Threshold values reconsidered. Public Health Rep. 1978 May-Jun;93(3):246-51.	North America	USA	New York City	0.1 (0.05 to 0.2)	1966 until 1970	908-<1211	Not reported	Review of records from New York City Health Department and the New York City PKU center at Belleview hospital	Enzymatic assay (including colorimetric, fluorimetric, and ELISA)	NR	HPA	736469	7	Strong	Strong	Moderate	Moderate	Strong
Hansen H, et al. Screening for phenylketonuria in New York City. Threshold values reconsidered. Public Health Rep. 1978 May-Jun;93(3):246-51.	North America	USA	New York City	0.14 (0.07 to 0.25)	1966 until 1970		Not reported	Review of records from New York City Health Department and the New York City PKU center at Belleview hospital	Enzymatic assay (including colorimetric, fluorimetric, and ELISA)	NR	Mild HPA	736469	10	Moderate	Strong	Moderate	Moderate	Strong
Hassan FA, et al. Inborn errors of metabolism detectable by tandem mass spectrometry in Egypt: The first newborn screening pilot study. J Med Screen. 2016 Sep;23(3):124-9.	Middle East/North Africa	Egypt	Three governorates in Upper, Middle, and Lower Egypt (abstract), including Cairo	1.98 (0.64 to 4.62)	2008-01 until 2008-11		Not reported	Pilot screening program	Method unclear or not reported	NR	PKU	25276	5	Moderate	Moderate	Strong	Weak	Weak
Jiang J, et al. A survey for the incidence of phenylketonuria in Guangdong, China. Southeast Asian J Trop Med Public Health. 2003;34 Suppl 3:185.	West Pacific	China	Guangdong	0.13 (0.06 to 0.28)	NR until NR	1200	BH4 deficiency is excluded from the case definition	descriptive retrospective	Guthrie test, bacterial inhibition assay, thin layer or paper chromatography	NR	Classical PKU	461805	6	Strong	Moderate	Strong	Moderate	Moderate
Jiang J, et al. A survey for the incidence of phenylketonuria in Guangdong, China. Southeast Asian J Trop Med Public Health. 2003;34 Suppl 3:185.	West Pacific	China	Guangdong	0.15 (0.07 to 0.31)	NR until NR	120-1200	BH4 deficiency is excluded from the case definition	descriptive retrospective	Guthrie test, bacterial inhibition assay, thin layer or paper chromatography	NR	HPA	461805	7	Strong	Moderate	Strong	Moderate	Moderate
Karamifar H, et al. Incidence of neonatal hyperphenylalaninemia in Fars province, south Iran. Iranian Journal of Pediatrics. 2010;20(2):216-20.	Middle East/North Africa	Iran	Fars province	0.52 (0.14 to 1.33)	2007-11 until 2008-11	121-<1211	BH4 deficiency is excluded from the case definition	descriptive retrospective	High-performance liquid chromatography, column chromatography or (rapid) ion exchange chromatography	NR	Mild HPA	76966	4	Strong	Strong	Strong	Weak	Strong
Karamifar H, et al. Incidence of neonatal hyperphenylalaninemia in Fars province, south Iran. Iranian Journal of Pediatrics. 2010;20(2):216-20.	Middle East/North Africa	Iran	Fars province	0.39 (0.08 to 1.14)	2007-11 until 2008-11	1210.73	BH4 deficiency is excluded from the case definition	descriptive retrospective	High-performance liquid chromatography, column chromatography or (rapid) ion exchange chromatography	NR	Classical PKU	76966	3	Strong	Strong	Strong	Weak	Strong
Katz SH, et al. Screening for PKU in New York State. Public Health Rep. 1968 May;83(5):423-6.	North America	USA	New York	0.8 (0.64 to 0.99)	1965-01 until 1968	363.218	Not reported	Review of mandatory newborn screening records from the New York State Board of Health	Guthrie test, bacterial inhibition assay, thin layer or paper chromatography	NR	PKU	968346	77	Strong	Strong	Moderate	Strong	Moderate
Kelly S, et al. Phenylketonuria in New York State. Public Health Rep. 1967 Oct;82(10):921-4.	North America	USA	New York	0.7 (0.52 to 0.93)	1965 until 1966		Not reported	Review of reports to the director of the bureau of maternal and child health	Enzymatic assay (including colorimetric, fluorimetric, and ELISA)	Within 3 weeks	PKU	659267	46	Moderate	Strong	Moderate	Strong	Strong
Kocova M, et al. Phenylketonuria screening in the Republic of Macedonia. Orphanet Journal of Rare Diseases. 2016;11(1).	Europe	Macedonia		2.46 (0.06 to 13.68)	2012 until 2012	151	Not reported	Newborn screening started in Macedonia in 2011. This paper reports on data from 6 large nurseries throughout the country in 2012.	Tandem mass spectrometry	NR	PKU	4072	1	Moderate	Strong	Strong	Weak	Strong
Lin Y, et al. Expanded newborn screening for inherited metabolic disorders and genetic characteristics in a southern Chinese population. Clin Chim Acta. 2019 Jul;494:106-11.	West Pacific	China	Quanzhou	0.38 (0.23 to 0.64)	2014-01 until 2018-11		BH4 deficiency is excluded from the case definition	Review of data from expanded newborn screening program initiated in 2014	Positive mutational analysis	NR	PKU	364545	14	Weak	Strong	Strong	Moderate	Strong
Lindner M, et al. Efficacy and outcome of expanded newborn screening for metabolic diseases--report of 10 years from South-West Germany. Orphanet J Rare Dis. 2011 Jun;6:44.	Europe	Germany	Southwest	0.81 (0.66 to 1)	1999-01-01 until 2009-06-30		BH4 deficiency is excluded from the case definition	Review of newborn screening results obtained at the University of Heidelberg	Tandem mass spectrometry	NR	Mild HPA	1084195	88	Weak	Strong	Strong	Strong	Strong
Lindner M, et al. Efficacy and outcome of expanded newborn screening for metabolic diseases--report of 10 years from South-West Germany. Orphanet J Rare Dis. 2011 Jun;6:44.	Europe	Germany	Southwest	0.78 (0.63 to 0.97)	1999-01-01 until 2009-06-30	600	BH4 deficiency is excluded from the case definition	Review of newborn screening results obtained at the University of Heidelberg	Tandem mass spectrometry	NR	PKU	1084195	85	Moderate	Strong	Strong	Strong	Strong
Liu SR, et al. Newborn screening for phenylketonuria in eleven districts. Chin Med J (Engl). 1986 Feb;99(2):113-8.	West Pacific	China		0.1 (0.01 to 0.36)	1982-05 until 1985-01	363 to <908	Not reported	This article reported data on a collaborative screening program in China	Enzymatic assay (including colorimetric, fluorimetric, and ELISA)	NR	HPA	198320	2	Strong	Strong	Strong	Weak	Strong
Liu SR, et al. Newborn screening for phenylketonuria in eleven districts. Chin Med J (Engl). 1986 Feb;99(2):113-8.	West Pacific	China		0.5 (0.27 to 0.93)	1982-05 until 1985-01	908 or 1211	Not reported	This article reported data on a collaborative screening program in China	Enzymatic assay (including colorimetric, fluorimetric, and ELISA)	NR	Classical PKU	198320	10	Strong	Strong	Strong	Moderate	Strong
Loeber JG. Neonatal screening in Europe; the situation in 2004. J Inherit Metab Dis. 2007 Aug;30(4):430-8.	Europe	Russia	NR	1.3 (1.12 to 1.5)	2004-01 until 2004-12		Not reported	Survey of "opinion Leaders"	Method unclear or not reported	NR	PKU	1380877	179	Moderate	Moderate	Strong	Strong	Weak
Loeber JG. Neonatal screening in Europe; the situation in 2004. J Inherit Metab Dis. 2007 Aug;30(4):430-8.	Europe	France	NR	0.56 (0.42 to 0.75)	2004-01 until 2004-12		Not reported	Survey of "opinion Leaders"	Method unclear or not reported	NR	PKU	817388	46	Moderate	Moderate	Strong	Strong	Weak
Loeber JG. Neonatal screening in Europe; the situation in 2004. J Inherit Metab Dis. 2007 Aug;30(4):430-8.	Europe	Poland	NR	1.24 (0.92 to 1.66)	2004-01 until 2004-12		Not reported	Survey of "opinion Leaders"	Method unclear or not reported	NR	PKU	354973	44	Moderate	Moderate	Strong	Strong	Weak
Loeber JG. Neonatal screening in Europe; the situation in 2004. J Inherit Metab Dis. 2007 Aug;30(4):430-8.	Europe	Italy	NR	2.74 (2.34 to 3.2)	2004-01 until 2004-12		Not reported	Survey of "opinion Leaders"	Method unclear or not reported	NR	PKU	577351	158	Moderate	Moderate	Strong	Strong	Weak
Loeber JG. Neonatal screening in Europe; the situation in 2004. J Inherit Metab Dis. 2007 Aug;30(4):430-8.	Europe	Germany	NR	1.17 (0.95 to 1.45)	2004-01 until 2004-12		Not reported	Survey of "opinion Leaders"	Method unclear or not reported	NR	PKU	726973	85	Moderate	Moderate	Strong	Strong	Weak
Loeber JG. Neonatal screening in Europe; the situation in 2004. J Inherit Metab Dis. 2007 Aug;30(4):430-8.	Europe	Spain	NR	1.53 (1.21 to 1.94)	2004-01 until 2004-12		Not reported	Survey of "opinion Leaders"	Method unclear or not reported	NR	PKU	450682	69	Moderate	Moderate	Strong	Strong	Weak
Loeber JG. Neonatal screening in Europe; the situation in 2004. J Inherit Metab Dis. 2007 Aug;30(4):430-8.	Europe	Ukraine	NR	1.22 (0.9 to 1.66)	2004-01 until 2004-12		Not reported	Survey of "opinion Leaders"	Method unclear or not reported	NR	PKU	335670	41	Moderate	Moderate	Strong	Strong	Weak
Loeber JG. Neonatal screening in Europe; the situation in 2004. J Inherit Metab Dis. 2007 Aug;30(4):430-8.	Europe	Iceland	NR	0 (0 to 8.55)	2004-01 until 2004-12		Not reported	Survey of "opinion Leaders"	Method unclear or not reported	NR	PKU	4312	0	Weak	Moderate	Strong	Weak	Weak
Loeber JG. Neonatal screening in Europe; the situation in 2004. J Inherit Metab Dis. 2007 Aug;30(4):430-8.	Europe	Austria	NR	1.27 (0.69 to 2.33)	2004-01 until 2004-12		Not reported	Survey of "opinion Leaders"	Method unclear or not reported	NR	PKU	79022	10	Moderate	Moderate	Strong	Moderate	Weak
Loeber JG. Neonatal screening in Europe; the situation in 2004. J Inherit Metab Dis. 2007 Aug;30(4):430-8.	Europe	Czech Republic	NR	0.72 (0.35 to 1.48)	2004-01 until 2004-12		Not reported	Survey of "opinion Leaders"	Method unclear or not reported	NR	PKU	97664	7	Moderate	Moderate	Strong	Moderate	Weak
Loeber JG. Neonatal screening in Europe; the situation in 2004. J Inherit Metab Dis. 2007 Aug;30(4):430-8.	Europe	Hungary	NR	0.79 (0.21 to 2.02)	2001-01 until 2001-12		Not reported	Survey of "opinion Leaders"	Method unclear or not reported	NR	PKU	50756	4	Moderate	Moderate	Strong	Weak	Weak
Loeber JG. Neonatal screening in Europe; the situation in 2004. J Inherit Metab Dis. 2007 Aug;30(4):430-8.	Europe	Latvia	NR	1.47 (0.3 to 4.31)	2004-01 until 2004-12		Not reported	Survey of "opinion Leaders"	Method unclear or not reported	NR	PKU	20340	3	Moderate	Moderate	Strong	Weak	Weak
Loeber JG. Neonatal screening in Europe; the situation in 2004. J Inherit Metab Dis. 2007 Aug;30(4):430-8.	Europe	Lithuania	NR	1.03 (0.21 to 3.01)	2004-01 until 2004-12		Not reported	Survey of "opinion Leaders"	Method unclear or not reported	NR	PKU	29153	3	Moderate	Moderate	Strong	Weak	Weak
Loeber JG. Neonatal screening in Europe; the situation in 2004. J Inherit Metab Dis. 2007 Aug;30(4):430-8.	Europe	Serbia	NR	0.88 (0.28 to 2.04)	2004-01 until 2004-12		Not reported	Survey of "opinion Leaders"	Method unclear or not reported	NR	PKU	57098	5	Moderate	Moderate	Strong	Weak	Weak
Loeber JG. Neonatal screening in Europe; the situation in 2004. J Inherit Metab Dis. 2007 Aug;30(4):430-8.	Europe	Slovenia	NR	3.29 (1.51 to 7.17)	2004-01 until 2004-12		Not reported	Survey of "opinion Leaders"	Method unclear or not reported	NR	PKU	18249	6	Moderate	Moderate	Strong	Moderate	Weak
Loeber JG. Neonatal screening in Europe; the situation in 2004. J Inherit Metab Dis. 2007 Aug;30(4):430-8.	Europe	Slovakia	NR	1.91 (1.04 to 3.52)	2004-01 until 2004-12		Not reported	Survey of "opinion Leaders"	Method unclear or not reported	NR	PKU	52293	10	Moderate	Moderate	Strong	Moderate	Weak
Loeber JG. Neonatal screening in Europe; the situation in 2004. J Inherit Metab Dis. 2007 Aug;30(4):430-8.	Europe	Norway	NR	0.87 (0.28 to 2.04)	2004-01 until 2004-12		Not reported	Survey of "opinion Leaders"	Method unclear or not reported	NR	PKU	57285	5	Moderate	Moderate	Strong	Weak	Weak
Loeber JG. Neonatal screening in Europe; the situation in 2004. J Inherit Metab Dis. 2007 Aug;30(4):430-8.	Europe	Denmark	NR	0.74 (0.24 to 1.74)	2004-01 until 2004-12		Not reported	Survey of "opinion Leaders"	Method unclear or not reported	NR	PKU	67169	5	Moderate	Moderate	Strong	Weak	Weak
Loeber JG. Neonatal screening in Europe; the situation in 2004. J Inherit Metab Dis. 2007 Aug;30(4):430-8.	Europe	Belarus	NR	1.37 (0.78 to 2.39)	2004-01 until 2004-12		Not reported	Survey of "opinion Leaders"	Method unclear or not reported	NR	PKU	87711	12	Moderate	Moderate	Strong	Moderate	Weak
Loeber JG. Neonatal screening in Europe; the situation in 2004. J Inherit Metab Dis. 2007 Aug;30(4):430-8.	Europe	Bulgaria	NR	0.3 (0.04 to 1.09)	2004-01 until 2004-12		Not reported	Survey of "opinion Leaders"	Method unclear or not reported	NR	PKU	66532	2	Moderate	Moderate	Strong	Weak	Weak
Loeber JG. Neonatal screening in Europe; the situation in 2004. J Inherit Metab Dis. 2007 Aug;30(4):430-8.	Europe	Estonia	NR	0.72 (0.02 to 4.01)	2004-01 until 2004-12		Not reported	Survey of "opinion Leaders"	Method unclear or not reported	NR	PKU	13886	1	Moderate	Moderate	Strong	Weak	Weak
Loeber JG. Neonatal screening in Europe; the situation in 2004. J Inherit Metab Dis. 2007 Aug;30(4):430-8.	Europe	Greece	NR	0.28 (0.06 to 0.82)	2004-01 until 2004-12		Not reported	Survey of "opinion Leaders"	Method unclear or not reported	NR	PKU	106655	3	Moderate	Moderate	Strong	Weak	Weak
Loeber JG. Neonatal screening in Europe; the situation in 2004. J Inherit Metab Dis. 2007 Aug;30(4):430-8.	Europe	Luxembourg	NR	0 (0 to 6.52)	2004-01 until 2004-12		Not reported	Survey of "opinion Leaders"	Method unclear or not reported	NR	PKU	5652	0	Moderate	Moderate	Strong	Weak	Weak
Loeber JG. Neonatal screening in Europe; the situation in 2004. J Inherit Metab Dis. 2007 Aug;30(4):430-8.	Europe	Ireland	NR	1.61 (0.88 to 2.97)	2004-01 until 2004-12		Not reported	Survey of "opinion Leaders"	Method unclear or not reported	NR	PKU	62000	10	Moderate	Moderate	Strong	Moderate	Weak
Loeber JG. Neonatal screening in Europe; the situation in 2004. J Inherit Metab Dis. 2007 Aug;30(4):430-8.	Europe	Portugal	NR	1.01 (0.57 to 1.81)	2004-01 until 2004-12		Not reported	Survey of "opinion Leaders"	Method unclear or not reported	NR	PKU	108564	11	Moderate	Moderate	Strong	Moderate	Weak
Loeber JG. Neonatal screening in Europe; the situation in 2004. J Inherit Metab Dis. 2007 Aug;30(4):430-8.	Europe	Bosnia-Herzegovina	NR	1.02 (0.03 to 5.71)	2004-01 until 2004-12		Not reported	Survey of "opinion Leaders"	Method unclear or not reported	NR	PKU	9763	1	Moderate	Moderate	Strong	Weak	Weak
Loeber JG. Neonatal screening in Europe; the situation in 2004. J Inherit Metab Dis. 2007 Aug;30(4):430-8.	Europe	Croatia	NR	0.74 (0.15 to 2.18)	2004-01 until 2004-12		Not reported	Survey of "opinion Leaders"	Method unclear or not reported	NR	PKU	40273	3	Moderate	Moderate	Strong	Weak	Weak
Loeber JG. Neonatal screening in Europe; the situation in 2004. J Inherit Metab Dis. 2007 Aug;30(4):430-8.	Europe	Cyprus	NR	0 (0 to 4.38)	2004-01 until 2004-12		Not reported	Survey of "opinion Leaders"	Method unclear or not reported	NR	PKU	8421	0	Moderate	Moderate	Strong	Weak	Weak
Loeber JG. Neonatal screening in Europe; the situation in 2004. J Inherit Metab Dis. 2007 Aug;30(4):430-8.	Europe	Netherlands	NR	0.77 (0.47 to 1.27)	2004-01 until 2004-12		Not reported	Survey of "opinion Leaders"	Method unclear or not reported	NR	PKU	194781	15	Moderate	Moderate	Strong	Moderate	Weak
Loeber JG. Neonatal screening in Europe; the situation in 2004. J Inherit Metab Dis. 2007 Aug;30(4):430-8.	Europe	Scotland	NR	1.28 (0.62 to 2.65)	2004-01 until 2004-12		Not reported	Survey of "opinion Leaders"	Method unclear or not reported	NR	PKU	54612	7	Moderate	Moderate	Strong	Moderate	Weak
Loeber JG. Neonatal screening in Europe; the situation in 2004. J Inherit Metab Dis. 2007 Aug;30(4):430-8.	Europe	Wales	NR	0.93 (0.19 to 2.73)	2004-01 until 2004-12		Not reported	Survey of "opinion Leaders"	Method unclear or not reported	NR	PKU	32097	3	Moderate	Moderate	Strong	Weak	Weak
Loeber JG. Neonatal screening in Europe; the situation in 2004. J Inherit Metab Dis. 2007 Aug;30(4):430-8.	Europe	Sweden	NR	0.79 (0.4 to 1.56)	2004-01 until 2004-12		Not reported	Survey of "opinion Leaders"	Method unclear or not reported	NR	PKU	101450	8	Moderate	Moderate	Strong	Moderate	Weak
Loeber JG. Neonatal screening in Europe; the situation in 2004. J Inherit Metab Dis. 2007 Aug;30(4):430-8.	Europe	Switzerland	NR	1.32 (0.72 to 2.43)	2004-01 until 2004-12		Not reported	Survey of "opinion Leaders"	Method unclear or not reported	NR	PKU	75842	10	Moderate	Moderate	Strong	Moderate	Weak
Loeber JG. Neonatal screening in Europe; the situation in 2004. J Inherit Metab Dis. 2007 Aug;30(4):430-8.	Europe	Belgium	Flanders	0.31 (0.04 to 1.1)	2004-01 until 2004-12		Not reported	Survey of "opinion Leaders"	Method unclear or not reported	NR	PKU	65466	2	Moderate	Moderate	Strong	Weak	Weak
Loeber JG. Neonatal screening in Europe; the situation in 2004. J Inherit Metab Dis. 2007 Aug;30(4):430-8.	Europe	Belgium	Wallonia	0.65 (0.18 to 1.65)	2004-01 until 2004-12		Not reported	Survey of "opinion Leaders"	Method unclear or not reported	NR	PKU	61994	4	Moderate	Moderate	Strong	Weak	Weak
Loukas YL, et al. Expanded newborn screening in Greece: 30 months of experience. J Inherit Metab Dis. 2010 Dec;33 Suppl 3:S341-8.	Europe	Greece	Athens	0.44 (0.05 to 1.61)	2007-07 until 2009-12		Not reported	Descriptive retrospective	Tandem mass spectrometry	< 1 week	PKU	45000	2	Moderate	Moderate	Strong	Weak	Strong
Lowry RB, et al. Incidence of phenylketonuria in British Columbia, 1950-1971. Can Med Assoc J. 1972 Jun 24;106(12):1299-302.	North America	Canada	British Columbia	0.24 (0.08 to 0.55)	1964 until 1971	968.582	Not reported	Review of records from British Columbia voluntary newborn screening program	Guthrie test, bacterial inhibition assay, thin layer or paper chromatography	NR	PKU	212250	5	Strong	Strong	Strong	Weak	Moderate
Maccready RA, et al. NEWBORN PHENYLKETONURIA DETECTION PROGRAM IN MASSACHUSETTS. Am J Public Health Nations Health. 1964 Dec;54:2075-81.	North America	USA	Massachusetts	1.04 (0.62 to 1.75)	1962-07-16 until 1964-01		Not reported	Study describing the first years of the MA, USA, newborn screening program for PKU and its results	Enzymatic assay (including colorimetric, fluorimetric, and ELISA)	First weeks of life	PKU	134580	14	Moderate	Strong	Strong	Moderate	Strong
Maitusong R, et al. Newborn screening in Zhejiang, China. Chin Med J (Engl). 2012 Feb;125(4):702-4.	West Pacific	China	Zhejiang province	0.4 (0.34 to 0.47)	1999 until 2009		BH4 deficiency is excluded from the case definition	Descriptive retrospective	Enzymatic assay (including colorimetric, fluorimetric, and ELISA)	NR	PKU	3875228	155	Moderate	Strong	Strong	Strong	Strong
Mardesic D, et al. Screening for phenylketonuria in Yugoslavia (SR Croatia) 1979-1984. Journal of Inherited Metabolic Disease. 1986;9(SUPPL. 2):234-6.	Europe	Yugoslavia	Croatia	0.69 (0.44 to 1.08)	1979 until 1984	908.046	Not reported	This study used newborn screening data from Croatia, then a part of Yugoslavia; newborn screening was voluntary and was supported by local funds.	Enzymatic assay (including colorimetric, fluorimetric, and ELISA)	NR	Classical PKU	274881	19	Strong	Moderate	Strong	Strong	Strong
Mardesic D, et al. Screening for phenylketonuria in Yugoslavia (SR Croatia) 1979-1984. Journal of Inherited Metabolic Disease. 1986;9(SUPPL. 2):234-6.	Europe	Yugoslavia	Croatia	0.22 (0.1 to 0.48)	1979 until 1984	605 to 902	Not reported	This study used newborn screening data from Croatia, then a part of Yugoslavia; newborn screening was voluntary and was supported by local funds.	Enzymatic assay (including colorimetric, fluorimetric, and ELISA)	NR	HPA	274881	6	Strong	Moderate	Strong	Moderate	Strong
Martin PH. Six years of newborn PKU screening. J Indiana State Med Assoc. 1968 Aug;61(8):1107-8.	North America	USA	Elkhart County, Indiana	3.04 (0.83 to 7.78)	1961-08 until 1967-09		Not reported	Results from a pilot screening program conducted by the county health department	Method unclear or not reported	NR	PKU	13169	4	Weak	Strong	Strong	Weak	Weak
Mathias D, et al. Follow-up study of 16 years neonatal screening for inborn errors of metabolism in West Germany. European Journal of Pediatrics. 1986;145(4):310-2.	Europe	Germany	Baden-Wurttemberg	0.81 (0.65 to 1.01)	1969-01 until 1984-12	363-<908	BH4 deficiency is excluded from the case definition	descriptive retrospective	High-performance liquid chromatography, column chromatography or (rapid) ion exchange chromatography	NR	HPA	940369	76	Strong	Strong	Strong	Strong	Strong
Mathias D, et al. Follow-up study of 16 years neonatal screening for inborn errors of metabolism in West Germany. European Journal of Pediatrics. 1986;145(4):310-2.	Europe	Germany	Baden-Wurttemberg	0.99 (0.81 to 1.21)	1969-01 until 1984-12	908.046	BH4 deficiency is excluded from the case definition	descriptive retrospective	High-performance liquid chromatography, column chromatography or (rapid) ion exchange chromatography	NR	PKU	940369	93	Strong	Strong	Strong	Strong	Strong
McIntire MS, et al. PKU testing in Omaha-Douglas County. Nebr Med J. 1972 Mar;57(3):76-7.	North America	USA	Omaha, Nebraska	0.43 (0.05 to 1.57)	1965-03 until 1970		Not reported	Review of pilot study of mandatory newborn screening in all hospitals with obstetrical services	Method unclear or not reported	NR	PKU	46107	2	Weak	Strong	Moderate	Weak	Weak
Mehes K, et al. Chromatographic screening of 70,328 neonates for inborn errors of amino acid metabolism. Acta Paediatrica Hungarica. 1985;26(2):147-9.	Europe	Hungary	Gyor-Sopron county	0.85 (0.39 to 1.86)	1974-01-01 until 1984-04-30		Not reported	Review of records from a regional newborn screening program in 5 obstetrical units	Quantitative amino acid analyzer	NR	Classical PKU	70328	6	Weak	Strong	Strong	Moderate	Strong
Missiou-Tsagaraki S, et al. Phenylketonuria in Greece: 12 years' experience. J Ment Defic Res. 1988 Aug;32 ( Pt 4):271-87.	Europe	Greece		0.96 (0.79 to 1.17)	1969 until 1986-12	≤1211	BH4 deficiency is excluded from the case definition	Voluntary participation. This articles reports data from a screening program in Greece (included 248 of the 256 national and private maternity units).	Guthrie test, bacterial inhibition assay, thin layer or paper chromatography	NR	PKU variant	1042000	100	Strong	Strong	Strong	Strong	Moderate
Missiou-Tsagaraki S, et al. Phenylketonuria in Greece: 12 years' experience. J Ment Defic Res. 1988 Aug;32 ( Pt 4):271-87.	Europe	Greece		0.41 (0.31 to 0.56)	1969 until 1986-12	1210.73	BH4 deficiency is excluded from the case definition	Voluntary participation. This articles reports data from a screening program in Greece (included 248 of the 256 national and private maternity units).	Positive mutational analysis	NR	PKU	1042000	43	Strong	Strong	Strong	Strong	Strong
Motamedi N, et al. Incidence of Phenylketonuria in Lorestan Province, West of Iran (2006-2016). International Journal of Pediatrics. 2017;5(4):4713-21.	Middle East/North Africa	Iran	Lorestan Province	1.92 (1.53 to 2.41)	2006-04 until 2016-02		Not reported	Retrospective review of hospital records and phone interviews	High-performance liquid chromatography, column chromatography or (rapid) ion exchange chromatography	NR	PKU	384933	74	Moderate	Strong	Moderate	Strong	Strong
Niu DM, et al. Nationwide survey of extended newborn screening by tandem mass spectrometry in Taiwan. J Inherit Metab Dis. 2010 Oct;33(Suppl 2):S295-305.	West Pacific	Taiwan	NR	0.27 (0.2 to 0.36)	2000-03 until 2009-06	120-<600	BH4 deficiency is excluded from the case definition	descriptive retrospective	Tandem mass spectrometry	NR	HPA	1495132	40	Strong	Strong	Strong	Strong	Strong
Niu DM, et al. Nationwide survey of extended newborn screening by tandem mass spectrometry in Taiwan. J Inherit Metab Dis. 2010 Oct;33(Suppl 2):S295-305.	West Pacific	Taiwan	NR	0.13 (0.09 to 0.21)	2000-03 until 2009-06	600-<1200	BH4 deficiency is excluded from the case definition	descriptive retrospective	Tandem mass spectrometry	NR	Mild PKU	1495132	20	Strong	Strong	Strong	Strong	Strong
Niu DM, et al. Nationwide survey of extended newborn screening by tandem mass spectrometry in Taiwan. J Inherit Metab Dis. 2010 Oct;33(Suppl 2):S295-305.	West Pacific	Taiwan	NR	0.03 (0.01 to 0.08)	2000-03 until 2009-06	1200	BH4 deficiency is excluded from the case definition	descriptive retrospective	Tandem mass spectrometry	NR	Classical PKU	1495132	5	Strong	Strong	Strong	Weak	Strong
Ounap K, et al. Development of the phenylketonuria screening programme in Estonia. Journal of Medical Screening. 1998;5(1):22-3.	Europe	Estonia		0 (0 to 1.02)	1993 until 1995	<600	Not reported	descriptive retrospective	Enzymatic assay (including colorimetric, fluorimetric, and ELISA)	usually 4-6 weeks	Mild PKU	36074	0	Strong	Strong	Strong	Weak	Strong
Ounap K, et al. Development of the phenylketonuria screening programme in Estonia. Journal of Medical Screening. 1998;5(1):22-3.	Europe	Estonia		1.66 (0.76 to 3.63)	1993 until 1995	1000	Not reported	descriptive retrospective	Enzymatic assay (including colorimetric, fluorimetric, and ELISA)	usually 4-6 weeks	Classical PKU	36074	6	Strong	Strong	Strong	Moderate	Strong
Ozalp I, et al. Newborn PKU screening in Turkey: at present and organization for future. Turk J Pediatr. 2001 Apr-Jun;43(2):97-101.	Middle East/North Africa	Turkey	All cities in Turkey	1.35 (1.18 to 1.54)	1986-01 until 1998-06		BH4 deficiency is excluded from the case definition	Retrospective study that used data from newborn screening with case confirmation at age 5 years (confirmation seems to be based on Phe tolerance).	High-performance liquid chromatography, column chromatography or (rapid) ion exchange chromatography	NR	Classical PKU	1605582	216	Weak	Strong	Strong	Strong	Strong
Ozalp I, et al. Newborn PKU screening in Turkey: at present and organization for future. Turk J Pediatr. 2001 Apr-Jun;43(2):97-101.	Middle East/North Africa	Turkey	All cities in Turkey	0.64 (0.52 to 0.77)	1986-01 until 1998-06		BH4 deficiency is excluded from the case definition	Retrospective study that used data from newborn screening with case confirmation at age 5 years (confirmation seems to be based on Phe tolerance).	High-performance liquid chromatography, column chromatography or (rapid) ion exchange chromatography	NR	Mild PKU	1605582	102	Weak	Strong	Strong	Strong	Strong
Ozalp I, et al. Newborn PKU screening in Turkey: at present and organization for future. Turk J Pediatr. 2001 Apr-Jun;43(2):97-101.	Middle East/North Africa	Turkey	All cities in Turkey	0.36 (0.28 to 0.47)	1986-01 until 1998-06		BH4 deficiency is excluded from the case definition	Retrospective study that used data from newborn screening with case confirmation at age 5 years (confirmation seems to be based on Phe tolerance).	High-performance liquid chromatography, column chromatography or (rapid) ion exchange chromatography	NR	Mild HPA	1605582	58	Weak	Strong	Strong	Strong	Strong
Pangkanon S, et al. Detection of phenylketonuria by the newborn screening program in Thailand. Southeast Asian J Trop Med Public Health. 2009 May;40(3):525-9.	Southeast Asia	Thailand		0.03 (0.02 to 0.05)	1996-10 until 2006-09	1200	BH4 deficiency is excluded from the case definition	Review of medical records of newborns diagnosed with PKU	High-performance liquid chromatography, column chromatography or (rapid) ion exchange chromatography	NR	Classical PKU	5243841	16	Moderate	Strong	Strong	Moderate	Strong
Pangkanon S, et al. Phenylketonuria detected by the neonatal screening program in Thailand. Southeast Asian J Trop Med Public Health. 2003;34 Suppl 3:179-81.	Southeast Asia	Thailand	Entire country	0.05 (0.02 to 0.11)	1992-10 until 2001-03	1210.73	BH4 deficiency is excluded from the case definition	descriptive retrospective	High-performance liquid chromatography, column chromatography or (rapid) ion exchange chromatography	NR	PKU	1062676	5	Strong	Strong	Strong	Weak	Strong
Peterson RM, et al. Phenylketonuria. Experience at one center in the first year of screening in California. Calif Med. 1968 May;108(5):350-4.	North America	USA	California	0.51 (0.32 to 0.83)	1966-01-01 until 1966-12-31		Not reported	Review of mandatory newborn screening records from the California State Board of Health	Guthrie test, bacterial inhibition assay, thin layer or paper chromatography	NR	PKU	311953	16	Weak	Strong	Strong	Moderate	Moderate
Peterson RM, et al. Phenylketonuria. Experience at one center in the first year of screening in California. Calif Med. 1968 May;108(5):350-4.	North America	USA	California	0.16 (0.05 to 0.37)	1966-01-01 until 1966-12-31		Not reported	Review of mandatory newborn screening records	Guthrie test, bacterial inhibition assay, thin layer or paper chromatography	NR	HPA	311953	5	Weak	Strong	Strong	Weak	Moderate
Pitt D. Preliminary results of screening for metabolic errors in Australia. Med J Aust. 1970 May 23;1(21):1073.	West Pacific	Australia		1.08 (0.78 to 1.49)	NR until 1969-12		Not reported	Assembled results from State Department records	Method unclear or not reported	NR	PKU	333777	36	Weak	Strong	Strong	Strong	Weak
Ramalho AR, et al. Evaluation of effectiveness and outcome of PKU screening and management in the State of Sergipe, Brazil. Arq Bras Endocrinol Metabol. 2014 Feb;58(1):62-7.	Latin America	Brazil	Sergipe	0.92 (0.25 to 2.36)	2007-01 until 2008-07	1210.73	Not reported	descriptive retrospective	Enzymatic assay (including colorimetric, fluorimetric, and ELISA)	52.82 ± 16.95	Classical PKU	43449	4	Strong	Strong	Strong	Weak	Strong
Ramalho AR, et al. Evaluation of effectiveness and outcome of PKU screening and management in the State of Sergipe, Brazil. Arq Bras Endocrinol Metabol. 2014 Feb;58(1):62-7.	Latin America	Brazil	Sergipe	0.23 (0.01 to 1.28)	2007-01 until 2008-07	302-604	Not reported	descriptive retrospective	Enzymatic assay (including colorimetric, fluorimetric, and ELISA)	52.82 ± 16.95	HPA	43449	1	Strong	Strong	Strong	Weak	Strong
Ramalho AR, et al. Evaluation of effectiveness and outcome of PKU screening and management in the State of Sergipe, Brazil. Arq Bras Endocrinol Metabol. 2014 Feb;58(1):62-7.	Latin America	Brazil	Sergipe	0.23 (0.01 to 1.28)	2007-01 until 2008-07	606-1210	Not reported	descriptive retrospective	Enzymatic assay (including colorimetric, fluorimetric, and ELISA)	52.82 ± 16.95	Mild PKU	43449	1	Strong	Strong	Strong	Weak	Strong
Ratrisawadi V, et al. Neonatal screening program in Rajavithi Hospital, Thailand. Southeast Asian J Trop Med Public Health. 1999;30 Suppl 2:28-32.	Southeast Asia	Thailand	Rajavithi Hospital	0 (0 to 2.12)	1996-06 until 1998-07		Not reported	Descriptive retrospective data from a single hospital	Enzymatic assay (including colorimetric, fluorimetric, and ELISA)	NR	PKU	17421	0	Moderate	Moderate	Strong	Weak	Strong
Read KS, et al. Phenylketonuria in newborns. Mich Med. 1969 Jul;68(13):691-7.	North America	USA	Michigan	0.39 (0.26 to 0.59)	1962 until 1968	726.437	Not reported	Results from Michigan newborn screening program, which became mandatory in 1965	Method unclear or not reported	NR	Classical PKU	560655	22	Strong	Strong	Strong	Strong	Weak
Read KS, et al. Phenylketonuria in newborns. Mich Med. 1969 Jul;68(13):691-7.	North America	USA	Michigan	0.16 (0.08 to 0.31)	1962 until 1968	242.146	Not reported	Results from Michigan newborn screening program, which became mandatory in 1965	Method unclear or not reported	NR	Atypical PKU	560655	9	Strong	Strong	Strong	Moderate	Weak
Schulze A, et al. Expanded newborn screening for inborn errors of metabolism by electrospray ionization-tandem mass spectrometry: results, outcome, and implications. Pediatrics. 2003 Jun;111(6 Pt 1):1399-406.	Europe	Germany	Baden-Wurttemberg	0.96 (0.65 to 1.43)	1998-04 until 2001-09	600	Not reported	Results from a nascent newborn screening program using MS-MS	Tandem mass spectrometry	NR	PKU	250000	24	Strong	Strong	Strong	Strong	Strong
Schulze A, et al. Expanded newborn screening for inborn errors of metabolism by electrospray ionization-tandem mass spectrometry: results, outcome, and implications. Pediatrics. 2003 Jun;111(6 Pt 1):1399-406.	Europe	Germany	Baden-Wurttemberg	1.24 (0.87 to 1.76)	1998-04 until 2001-09	150-600	Not reported	Results from a nascent newborn screening program using MS-MS	Tandem mass spectrometry	NR	HPA	250000	31	Strong	Strong	Strong	Strong	Strong
Senemar S, et al. Epidemiological and clinical study of phenylketonuria (PKU) disease in the National Screening Program of Neonates, Fars Province, Southern Iran. Iranian J Publ Health. 2009;38(2):58-64.	Middle East/North Africa	Iran	Fars province	2.13 (1.29 to 3.51)	2000 until 2005		Not reported	Review of records from the single neonatal screening center in the province obtained through the Iranian Society of child Health Care	Guthrie test, bacterial inhibition assay, thin layer or paper chromatography	NR	PKU	70477	15	Moderate	Strong	Moderate	Moderate	Moderate
Shi XT, et al. Newborn screening for inborn errors of metabolism in mainland china: 30 years of experience. JIMD Rep. 2012;6:79-83.	West Pacific	China	Entire Country	0.86 (0.83 to 0.89)	Varies by region	240	BH4 deficiency is not excluded from the case definition	Results of countrywide newborn screening results mandatory since June 1, 1995	Guthrie test, bacterial inhibition assay, thin layer or paper chromatography	NR	HPA	35795550	3082	Strong	Strong	Strong	Strong	Moderate
Shi XT, et al. Newborn screening for inborn errors of metabolism in mainland china: 30 years of experience. JIMD Rep. 2012;6:79-83.	West Pacific	China		0.91 (0.65 to 1.28)	NR until NR		Not reported	Results from a pilot voluntary fee-paying universal screening program conducted at Children’s Hospital Zhejiang University School of Medicine, Xinhua Hospital, Center for Clinical Laboratory Development, Chinese Academy of Medical Science, and Guangzhou Women and Children’s Medical Center.	Tandem mass spectrometry	NR	HPA	371942	34	Weak	Moderate	Strong	Strong	Strong
Smith I, et al. Review of neonatal screening programme for phenylketonuria. Bmj. 1991 Aug 10;303(6798):333-5.	Europe	England		0.25 (0.2 to 0.31)	1984 until 1988	<900	Not reported	This study is a review of data from all laboratories (n=26) testing new born infants for PKU in the UK, and the number of live births were obtained from Office of Population Censuses and Surveys data.	Guthrie test, bacterial inhibition assay, thin layer or paper chromatography	NR	Atypical PKU	3141176	77	Strong	Strong	Moderate	Strong	Moderate
Smith I, et al. Review of neonatal screening programme for phenylketonuria. Bmj. 1991 Aug 10;303(6798):333-5.	Europe	England		0.19 (0.15 to 0.24)	1984 until 1988	900-1200	Not reported	This study is a review of data from all laboratories (n=26) testing new born infants for PKU in the UK, and the number of live births were obtained from Office of Population Censuses and Surveys data.	Guthrie test, bacterial inhibition assay, thin layer or paper chromatography	NR	Atypical PKU	3141176	59	Strong	Strong	Moderate	Strong	Moderate
Smith I, et al. Review of neonatal screening programme for phenylketonuria. Bmj. 1991 Aug 10;303(6798):333-5.	Europe	England		0.67 (0.58 to 0.77)	1984 until 1988	1200	Not reported	This study is a review of data from all laboratories (n=26) testing new born infants for PKU in the UK, and the number of live births were obtained from Office of Population Censuses and Surveys data.	Guthrie test, bacterial inhibition assay, thin layer or paper chromatography	NR	Classical PKU	3141176	210	Strong	Strong	Moderate	Strong	Moderate
Smith I, et al. Review of neonatal screening programme for phenylketonuria. Bmj. 1991 Aug 10;303(6798):333-5.	Europe	Northern Ireland		1.29 (0.82 to 2.05)	1984 until 1988	1200	Not reported	This study is a review of data from all laboratories (n=26) testing new born infants for PKU in the UK, and the number of live births were obtained from Office of Population Censuses and Surveys data.	Guthrie test, bacterial inhibition assay, thin layer or paper chromatography	NR	Classical PKU	139112	18	Strong	Strong	Moderate	Strong	Moderate
Smith I, et al. Review of neonatal screening programme for phenylketonuria. Bmj. 1991 Aug 10;303(6798):333-5.	Europe	Scotland		0.97 (0.69 to 1.37)	1984 until 1988	1200	Not reported	This study is a review of data from all laboratories (n=26) testing new born infants for PKU in the UK, and the number of live births were obtained from Office of Population Censuses and Surveys data.	Guthrie test, bacterial inhibition assay, thin layer or paper chromatography	NR	Classical PKU	330047	32	Strong	Strong	Moderate	Strong	Moderate
Smith I, et al. Review of neonatal screening programme for phenylketonuria. Bmj. 1991 Aug 10;303(6798):333-5.	Europe	Northern Ireland		0.58 (0.29 to 1.13)	1984 until 1988	<900	Not reported	This study is a review of data from all laboratories (n=26) testing new born infants for PKU in the UK, and the number of live births were obtained from Office of Population Censuses and Surveys data.	Guthrie test, bacterial inhibition assay, thin layer or paper chromatography	NR	Atypical PKU	139112	8	Strong	Strong	Moderate	Moderate	Moderate
Smith I, et al. Review of neonatal screening programme for phenylketonuria. Bmj. 1991 Aug 10;303(6798):333-5.	Europe	Northern Ireland		0.29 (0.08 to 0.74)	1984 until 1988	900-1200	Not reported	This study is a review of data from all laboratories (n=26) testing new born infants for PKU in the UK, and the number of live births were obtained from Office of Population Censuses and Surveys data.	Guthrie test, bacterial inhibition assay, thin layer or paper chromatography	NR	Atypical PKU	139112	4	Strong	Strong	Moderate	Weak	Moderate
Smith I, et al. Review of neonatal screening programme for phenylketonuria. Bmj. 1991 Aug 10;303(6798):333-5.	Europe	Scotland		0.24 (0.12 to 0.48)	1984 until 1988	<900	Not reported	This study is a review of data from all laboratories (n=26) testing new born infants for PKU in the UK, and the number of live births were obtained from Office of Population Censuses and Surveys data.	Guthrie test, bacterial inhibition assay, thin layer or paper chromatography	NR	Atypical PKU	330047	8	Strong	Strong	Moderate	Moderate	Moderate
Smith I, et al. Review of neonatal screening programme for phenylketonuria. Bmj. 1991 Aug 10;303(6798):333-5.	Europe	Scotland		0.36 (0.21 to 0.64)	1984 until 1988	900-1200	Not reported	This study is a review of data from all laboratories (n=26) testing new born infants for PKU in the UK, and the number of live births were obtained from Office of Population Censuses and Surveys data.	Guthrie test, bacterial inhibition assay, thin layer or paper chromatography	NR	Atypical PKU	330047	12	Strong	Strong	Moderate	Moderate	Moderate
Smith I, et al. Review of neonatal screening programme for phenylketonuria. Bmj. 1991 Aug 10;303(6798):333-5.	Europe	Wales		0.11 (0.01 to 0.39)	1984 until 1988	<900	Not reported	This study is a review of data from all laboratories (n=26) testing new born infants for PKU in the UK, and the number of live births were obtained from Office of Population Censuses and Surveys data.	Guthrie test, bacterial inhibition assay, thin layer or paper chromatography	NR	Atypical PKU	186310	2	Strong	Strong	Moderate	Weak	Moderate
Smith I, et al. Review of neonatal screening programme for phenylketonuria. Bmj. 1991 Aug 10;303(6798):333-5.	Europe	Wales		0.11 (0.01 to 0.39)	1984 until 1988	900-1200	Not reported	This study is a review of data from all laboratories (n=26) testing new born infants for PKU in the UK, and the number of live births were obtained from Office of Population Censuses and Surveys data.	Guthrie test, bacterial inhibition assay, thin layer or paper chromatography	NR	Atypical PKU	186310	2	Strong	Strong	Moderate	Weak	Moderate
Smith I, et al. Review of neonatal screening programme for phenylketonuria. Bmj. 1991 Aug 10;303(6798):333-5.	Europe	Wales		0.7 (0.41 to 1.19)	1984 until 1988	1200	Not reported	This study is a review of data from all laboratories (n=26) testing new born infants for PKU in the UK, and the number of live births were obtained from Office of Population Censuses and Surveys data.	Guthrie test, bacterial inhibition assay, thin layer or paper chromatography	NR	Classical PKU	186310	13	Strong	Strong	Moderate	Moderate	Moderate
Smon A, et al. Newborn Screening in Slovenia. Zdr Varst. 2015 Jun;54(2):86-90.	Europe	Slovenia	NR	0.98 (0.72 to 1.35)	1993 until 2012	1200	Not reported	descriptive retrospective	Enzymatic assay (including colorimetric, fluorimetric, and ELISA)	NR	Classical PKU	385831	38	Strong	Strong	Moderate	Strong	Strong
Smon A, et al. Newborn Screening in Slovenia. Zdr Varst. 2015 Jun;54(2):86-90.	Europe	Slovenia	NR	0.39 (0.24 to 0.64)	1993 until 2012	600-900	Not reported	descriptive retrospective	Enzymatic assay (including colorimetric, fluorimetric, and ELISA)	NR	Mild PKU	385831	15	Strong	Strong	Moderate	Moderate	Strong
Smon A, et al. Newborn Screening in Slovenia. Zdr Varst. 2015 Jun;54(2):86-90.	Europe	Slovenia	NR	0.1 (0.03 to 0.27)	1993 until 2012	900-1200	Not reported	descriptive retrospective	Enzymatic assay (including colorimetric, fluorimetric, and ELISA)	NR	Moderate PKU	385831	4	Strong	Strong	Moderate	Weak	Strong
Somers DG, et al. Newborn screening for phenylketonuria: incidence and screening procedures in North America. Can J Public Health. 1982 May-Jun;73(3):206-7.	North America	USA	New Jersey	Not estimable	1965 until NR <1982		Not reported	survey by questionnaire of information on newborn PKU screening	Guthrie test, bacterial inhibition assay, thin layer or paper chromatography	NR	PKU	NR	NR	Weak	Moderate	Strong	Weak	Moderate
Somers DG, et al. Newborn screening for phenylketonuria: incidence and screening procedures in North America. Can J Public Health. 1982 May-Jun;73(3):206-7.	North America	USA	Michigan	Not estimable	1962 until NR <1982		Not reported	survey by questionnaire of information on newborn PKU screening	Guthrie test, bacterial inhibition assay, thin layer or paper chromatography	NR	PKU	NR	NR	Weak	Moderate	Strong	Weak	Moderate
Somers DG, et al. Newborn screening for phenylketonuria: incidence and screening procedures in North America. Can J Public Health. 1982 May-Jun;73(3):206-7.	North America	USA	Utah	Not estimable	1965 until NR <1982		Not reported	survey by questionnaire of information on newborn PKU screening	Guthrie test, bacterial inhibition assay, thin layer or paper chromatography	NR	PKU	NR	NR	Weak	Moderate	Strong	Weak	Moderate
Somers DG, et al. Newborn screening for phenylketonuria: incidence and screening procedures in North America. Can J Public Health. 1982 May-Jun;73(3):206-7.	North America	USA	Vermont	Not estimable	1964 until NR <1982		Not reported	survey by questionnaire of information on newborn PKU screening	Guthrie test, bacterial inhibition assay, thin layer or paper chromatography	NR	PKU	NR	NR	Weak	Moderate	Strong	Weak	Moderate
Somers DG, et al. Newborn screening for phenylketonuria: incidence and screening procedures in North America. Can J Public Health. 1982 May-Jun;73(3):206-7.	North America	USA	Washington	Not estimable	1977 until NR <1982		Not reported	survey by questionnaire of information on newborn PKU screening	Guthrie test, bacterial inhibition assay, thin layer or paper chromatography	NR	PKU	NR	NR	Weak	Moderate	Strong	Weak	Moderate
Somers DG, et al. Newborn screening for phenylketonuria: incidence and screening procedures in North America. Can J Public Health. 1982 May-Jun;73(3):206-7.	North America	Canada	Alberta	Not estimable	1969 until NR <1982		Not reported	survey by questionnaire of information on newborn PKU screening	Enzymatic assay (including colorimetric, fluorimetric, and ELISA)	NR	PKU	NR	NR	Weak	Moderate	Strong	Weak	Strong
Somers DG, et al. Newborn screening for phenylketonuria: incidence and screening procedures in North America. Can J Public Health. 1982 May-Jun;73(3):206-7.	North America	Canada	Ontario	Not estimable	1965 until NR <1982		Not reported	survey by questionnaire of information on newborn PKU screening	Enzymatic assay (including colorimetric, fluorimetric, and ELISA)	NR	PKU	NR	NR	Weak	Moderate	Strong	Weak	Strong
Somers DG, et al. Newborn screening for phenylketonuria: incidence and screening procedures in North America. Can J Public Health. 1982 May-Jun;73(3):206-7.	North America	Canada	Ontario	Not estimable	1965 until NR <1982		Not reported	survey by questionnaire of information on newborn PKU screening	Enzymatic assay (including colorimetric, fluorimetric, and ELISA)	NR	HPA	NR	NR	Weak	Moderate	Strong	Weak	Strong
Somers DG, et al. Newborn screening for phenylketonuria: incidence and screening procedures in North America. Can J Public Health. 1982 May-Jun;73(3):206-7.	North America	USA	Connecticut	Not estimable	1967 until NR <1982		Not reported	survey by questionnaire of information on newborn PKU screening	Enzymatic assay (including colorimetric, fluorimetric, and ELISA)	NR	PKU	NR	NR	Weak	Moderate	Strong	Weak	Strong
Somers DG, et al. Newborn screening for phenylketonuria: incidence and screening procedures in North America. Can J Public Health. 1982 May-Jun;73(3):206-7.	North America	USA	Florida	Not estimable	1965 until NR <1982		Not reported	survey by questionnaire of information on newborn PKU screening	Enzymatic assay (including colorimetric, fluorimetric, and ELISA)	NR	PKU	NR	NR	Weak	Moderate	Strong	Weak	Strong
Somers DG, et al. Newborn screening for phenylketonuria: incidence and screening procedures in North America. Can J Public Health. 1982 May-Jun;73(3):206-7.	North America	USA	Kansas	Not estimable	1965 until NR <1982		Not reported	survey by questionnaire of information on newborn PKU screening	Enzymatic assay (including colorimetric, fluorimetric, and ELISA)	NR	PKU	NR	NR	Weak	Moderate	Strong	Weak	Strong
Somers DG, et al. Newborn screening for phenylketonuria: incidence and screening procedures in North America. Can J Public Health. 1982 May-Jun;73(3):206-7.	North America	USA	Kentucky	Not estimable	1966 until NR <1982		Not reported	survey by questionnaire of information on newborn PKU screening	Enzymatic assay (including colorimetric, fluorimetric, and ELISA)	NR	PKU	NR	NR	Weak	Moderate	Strong	Weak	Strong
Somers DG, et al. Newborn screening for phenylketonuria: incidence and screening procedures in North America. Can J Public Health. 1982 May-Jun;73(3):206-7.	North America	USA	Oklahoma	Not estimable	1966 until NR <1982		Not reported	survey by questionnaire of information on newborn PKU screening	Enzymatic assay (including colorimetric, fluorimetric, and ELISA)	NR	PKU	NR	NR	Weak	Moderate	Strong	Weak	Strong
Somers DG, et al. Newborn screening for phenylketonuria: incidence and screening procedures in North America. Can J Public Health. 1982 May-Jun;73(3):206-7.	North America	USA	Pennsylvania	Not estimable	1965 until NR <1982		Not reported	survey by questionnaire of information on newborn PKU screening	Enzymatic assay (including colorimetric, fluorimetric, and ELISA)	NR	PKU	NR	NR	Weak	Moderate	Strong	Weak	Strong
Somers DG, et al. Newborn screening for phenylketonuria: incidence and screening procedures in North America. Can J Public Health. 1982 May-Jun;73(3):206-7.	North America	USA	Pennsylvania	Not estimable	1965 until NR <1982		Not reported	survey by questionnaire of information on newborn PKU screening	Enzymatic assay (including colorimetric, fluorimetric, and ELISA)	NR	HPA	NR	NR	Weak	Moderate	Strong	Weak	Strong
Somers DG, et al. Newborn screening for phenylketonuria: incidence and screening procedures in North America. Can J Public Health. 1982 May-Jun;73(3):206-7.	North America	USA	Texas	Not estimable	1965 until NR <1982		Not reported	survey by questionnaire of information on newborn PKU screening	Enzymatic assay (including colorimetric, fluorimetric, and ELISA)	NR	PKU	NR	NR	Weak	Moderate	Strong	Weak	Strong
Somers DG, et al. Newborn screening for phenylketonuria: incidence and screening procedures in North America. Can J Public Health. 1982 May-Jun;73(3):206-7.	North America	USA	Virginia	Not estimable	1967 until NR <1982		Not reported	survey by questionnaire of information on newborn PKU screening	Enzymatic assay (including colorimetric, fluorimetric, and ELISA)	NR	PKU	NR	NR	Weak	Moderate	Strong	Weak	Strong
Somers DG, et al. Newborn screening for phenylketonuria: incidence and screening procedures in North America. Can J Public Health. 1982 May-Jun;73(3):206-7.	North America	USA	West Virginia	Not estimable	1966 until NR <1982		Not reported	survey by questionnaire of information on newborn PKU screening	Enzymatic assay (including colorimetric, fluorimetric, and ELISA)	NR	PKU	NR	NR	Weak	Moderate	Strong	Weak	Strong
Su Y, et al. The molecular epidemiology of hyperphenylalaninemia in Uygur population: incidence from newborn screening and mutational spectra. Ann Transl Med. 2019 Jun;7(12):258.	West Pacific	China	Xinjiang Uygur Autonomous Region	0.65 (0.48 to 0.9)	2010-01 until 2016-12	1200	BH4 deficiency is excluded from the case definition	This study used data from neonatal screening from a region in China where most of the population is of Uygur origin to estimate incidence rates of PKU. Some information started to be available or used from 2013, but it is unclear what that is. Some information was extracted from registries.	Tandem mass spectrometry	NR	Classical PKU	580608	38	Strong	Strong	Weak	Strong	Strong
Su Y, et al. The molecular epidemiology of hyperphenylalaninemia in Uygur population: incidence from newborn screening and mutational spectra. Ann Transl Med. 2019 Jun;7(12):258.	West Pacific	China	Xinjiang Uygur Autonomous Region	0.98 (0.76 to 1.27)	2010-01 until 2016-12	360-1200	BH4 deficiency is excluded from the case definition	This study used data from neonatal screening from China and from a region in China to estimate incidence rates of PKU. It seems that, for the Uygur results, neonatal screening was enriched with registry data (older patients).	Tandem mass spectrometry	NR	Moderate PKU	580608	57	Strong	Strong	Weak	Strong	Strong
Su Y, et al. The molecular epidemiology of hyperphenylalaninemia in Uygur population: incidence from newborn screening and mutational spectra. Ann Transl Med. 2019 Jun;7(12):258.	West Pacific	China	Xinjiang Uygur Autonomous Region	0.28 (0.17 to 0.45)	2010-01 until 2016-12	120-360	BH4 deficiency is excluded from the case definition	This study used data from neonatal screening from China and from a region in China to estimate incidence rates of PKU. It seems that, for the Uygur results, neonatal screening was enriched with registry data (older patients).	Tandem mass spectrometry	NR	Mild HPA	580608	16	Strong	Strong	Weak	Moderate	Strong
Sutivijit Y, et al. Prevalence of neonatal hypothyroidism and phenylketonuria in Southern Thailand: A 10-year report. Indian J Endocrinol Metab. 2011 Apr;15(2):115-7.	Southeast Asia	Thailand	Songkhla province	0.04 (0.01 to 0.1)	2000 until 2009		Not reported	Retrospective review of data from the Referencing Neonatal Screening Center of the Southern Region of Thailand	Enzymatic assay (including colorimetric, fluorimetric, and ELISA)	NR	PKU	1118676	5	Moderate	Strong	Strong	Weak	Strong
Thalhammer O. Distribution and frequency of PKU and hyperphenylalaninemia in eastern and western Austria. Ir Med J. 1976 Sep 30;69(15):396-7.	Europe	Austria	Eastern	1.3 (0.92 to 1.83)	1967 until 1973-12-31		Not reported	Review of newborn screening records to determine regional variations in birth prevalence	Enzymatic assay (including colorimetric, fluorimetric, and ELISA)	NR	PKU	247087	32	Weak	Strong	Strong	Strong	Strong
Thalhammer O. Distribution and frequency of PKU and hyperphenylalaninemia in eastern and western Austria. Ir Med J. 1976 Sep 30;69(15):396-7.	Europe	Austria	Eastern	0.49 (0.28 to 0.85)	1967 until 1973-12-31		Not reported	Review of newborn screening records to determine regional variations in birth prevalence	Enzymatic assay (including colorimetric, fluorimetric, and ELISA)	NR	HPA	247087	12	Weak	Strong	Strong	Moderate	Strong
Thalhammer O. Distribution and frequency of PKU and hyperphenylalaninemia in eastern and western Austria. Ir Med J. 1976 Sep 30;69(15):396-7.	Europe	Austria	Western, Tyrol and Vienna excluded	0.45 (0.23 to 0.88)	1967 until 1973-12-31		Not reported	Review of newborn screening records to determine regional variations in birth prevalence	Enzymatic assay (including colorimetric, fluorimetric, and ELISA)	NR	PKU	179054	8	Weak	Strong	Strong	Moderate	Strong
Thalhammer O. Distribution and frequency of PKU and hyperphenylalaninemia in eastern and western Austria. Ir Med J. 1976 Sep 30;69(15):396-7.	Europe	Austria	Western, Tyrol and Vienna excluded	0.5 (0.26 to 0.96)	1967 until 1973-12-31		Not reported	Review of newborn screening records to determine regional variations in birth prevalence	Enzymatic assay (including colorimetric, fluorimetric, and ELISA)	NR	HPA	179054	9	Weak	Strong	Strong	Moderate	Strong
Thalhammer O. Frequency of inborn errors of metabolism, especially PKU, in some representative newborn screening centers around the world: a collaborative study. Humangenetik. 1975 Dec 23;30(4):273-86.	Europe	Austria	Vienna	1.22 (0.98 to 1.51)	1966 until 1974		Not reported	Collation of information from screening centers that were invited to submit data on inborn errors of metabolism	Method unclear or not reported	NR	HPA	666383	81	Weak	Weak	Strong	Strong	Weak
Thalhammer O. Frequency of inborn errors of metabolism, especially PKU, in some representative newborn screening centers around the world: a collaborative study. Humangenetik. 1975 Dec 23;30(4):273-86.	Europe	Belgium	Brussels	1.24 (0.9 to 1.7)	NR until NR		Not reported	Collation of information from screening centers that were invited to submit data on inborn errors of metabolism	Method unclear or not reported	NR	HPA	307647	38	Weak	Weak	Strong	Strong	Weak
Thalhammer O. Frequency of inborn errors of metabolism, especially PKU, in some representative newborn screening centers around the world: a collaborative study. Humangenetik. 1975 Dec 23;30(4):273-86.	Europe	Czech Republic	Prague	3.1 (2.28 to 4.2)	1968 until 1973		Not reported	Collation of information from screening centers that were invited to submit data on inborn errors of metabolism	Method unclear or not reported	NR	HPA	132392	41	Weak	Weak	Strong	Strong	Weak
Thalhammer O. Frequency of inborn errors of metabolism, especially PKU, in some representative newborn screening centers around the world: a collaborative study. Humangenetik. 1975 Dec 23;30(4):273-86.	Europe	Denmark	Glostrup	1.09 (0.76 to 1.54)	1969 until 1973		Not reported	Collation of information from screening centers that were invited to submit data on inborn errors of metabolism	Method unclear or not reported	NR	HPA	285535	31	Weak	Weak	Strong	Strong	Weak
Thalhammer O. Frequency of inborn errors of metabolism, especially PKU, in some representative newborn screening centers around the world: a collaborative study. Humangenetik. 1975 Dec 23;30(4):273-86.	Europe	East Germany (DDR)		1.26 (1.05 to 1.52)	1969 until 1974		Not reported	Collation of information from screening centers that were invited to submit data on inborn errors of metabolism	Method unclear or not reported	NR	HPA	886287	112	Weak	Weak	Strong	Strong	Weak
Thalhammer O. Frequency of inborn errors of metabolism, especially PKU, in some representative newborn screening centers around the world: a collaborative study. Humangenetik. 1975 Dec 23;30(4):273-86.	Europe	England	Manchester	1.42 (1.07 to 1.9)	1965 until 1975-05		Not reported	Collation of information from screening centers that were invited to submit data on inborn errors of metabolism	Method unclear or not reported	NR	HPA	323700	46	Weak	Weak	Strong	Strong	Weak
Thalhammer O. Frequency of inborn errors of metabolism, especially PKU, in some representative newborn screening centers around the world: a collaborative study. Humangenetik. 1975 Dec 23;30(4):273-86.	Europe	France	Evian	1.49 (1.33 to 1.67)	1967 until 1973		Not reported	Collation of information from screening centers that were invited to submit data on inborn errors of metabolism	Method unclear or not reported	NR	HPA	1892734	282	Weak	Weak	Strong	Strong	Weak
Thalhammer O. Frequency of inborn errors of metabolism, especially PKU, in some representative newborn screening centers around the world: a collaborative study. Humangenetik. 1975 Dec 23;30(4):273-86.	Europe	Germany	Heidelberg	2.3 (1.86 to 2.85)	1969 until 1974		Not reported	Collation of information from screening centers that were invited to submit data on inborn errors of metabolism	Method unclear or not reported	NR	HPA	364513	84	Weak	Weak	Strong	Strong	Weak
Thalhammer O. Frequency of inborn errors of metabolism, especially PKU, in some representative newborn screening centers around the world: a collaborative study. Humangenetik. 1975 Dec 23;30(4):273-86.	Europe	Germany	Munster	2.17 (1.74 to 2.7)	1972 until 1973		Not reported	Collation of information from screening centers that were invited to submit data on inborn errors of metabolism	Method unclear or not reported	NR	HPA	359875	78	Weak	Weak	Strong	Strong	Weak
Thalhammer O. Frequency of inborn errors of metabolism, especially PKU, in some representative newborn screening centers around the world: a collaborative study. Humangenetik. 1975 Dec 23;30(4):273-86.	Europe	Germany	Hamburg	1.26 (0.89 to 1.79)	1965 until 1974-07		Not reported	Collation of information from screening centers that were invited to submit data on inborn errors of metabolism	Method unclear or not reported	NR	HPA	245191	31	Weak	Weak	Strong	Strong	Weak
Thalhammer O. Frequency of inborn errors of metabolism, especially PKU, in some representative newborn screening centers around the world: a collaborative study. Humangenetik. 1975 Dec 23;30(4):273-86.	Europe	Ireland	Entire Country	1.88 (1.55 to 2.29)	1966 until 1974		Not reported	Collation of information from screening centers that were invited to submit data on inborn errors of metabolism	Method unclear or not reported	NR	HPA	531946	100	Weak	Weak	Strong	Strong	Weak
Thalhammer O. Frequency of inborn errors of metabolism, especially PKU, in some representative newborn screening centers around the world: a collaborative study. Humangenetik. 1975 Dec 23;30(4):273-86.	Europe	Poland	Warsaw	1.88 (1.61 to 2.18)	1965 until 1974-06		Not reported	Collation of information from screening centers that were invited to submit data on inborn errors of metabolism	Method unclear or not reported	NR	HPA	894891	168	Weak	Weak	Strong	Strong	Weak
Thalhammer O. Frequency of inborn errors of metabolism, especially PKU, in some representative newborn screening centers around the world: a collaborative study. Humangenetik. 1975 Dec 23;30(4):273-86.	Europe	Switzerland	Entire Country	1.02 (0.81 to 1.28)	1965 until 1974		Not reported	Collation of information from screening centers that were invited to submit data on inborn errors of metabolism	Method unclear or not reported	NR	HPA	699089	71	Weak	Weak	Strong	Strong	Weak
Thalhammer O. Frequency of inborn errors of metabolism, especially PKU, in some representative newborn screening centers around the world: a collaborative study. Humangenetik. 1975 Dec 23;30(4):273-86.	Middle East/North Africa	Israel	Tel Hashomer	2.56 (2.06 to 3.18)	1964 until 1974		Not reported	Collation of information from screening centers that were invited to submit data on inborn errors of metabolism	Method unclear or not reported	NR	HPA	320000	82	Weak	Weak	Strong	Strong	Weak
Thalhammer O. Frequency of inborn errors of metabolism, especially PKU, in some representative newborn screening centers around the world: a collaborative study. Humangenetik. 1975 Dec 23;30(4):273-86.	North America	USA	Boston, MA	1.31 (1.11 to 1.54)	NR until 1974-04		Not reported	Collation of information from screening centers that were invited to submit data on inborn errors of metabolism	Method unclear or not reported	NR	HPA	1071423	140	Weak	Weak	Strong	Strong	Weak
Thalhammer O. Frequency of inborn errors of metabolism, especially PKU, in some representative newborn screening centers around the world: a collaborative study. Humangenetik. 1975 Dec 23;30(4):273-86.	North America	USA	Portland, OR	1.16 (0.85 to 1.58)	1962 until 1974-06		Not reported	Collation of information from screening centers that were invited to submit data on inborn errors of metabolism	Method unclear or not reported	NR	HPA	337002	39	Weak	Weak	Strong	Strong	Weak
Thalhammer O. Frequency of inborn errors of metabolism, especially PKU, in some representative newborn screening centers around the world: a collaborative study. Humangenetik. 1975 Dec 23;30(4):273-86.	West Pacific	Australia	Sydney	1.47 (1.12 to 1.93)	1967 until 1974-09		Not reported	Collation of information from screening centers that were invited to submit data on inborn errors of metabolism	Method unclear or not reported	NR	HPA	353458	52	Weak	Weak	Strong	Strong	Weak
Thalhammer O. Frequency of inborn errors of metabolism, especially PKU, in some representative newborn screening centers around the world: a collaborative study. Humangenetik. 1975 Dec 23;30(4):273-86.	West Pacific	New Zealand	Auckland	0.66 (0.44 to 0.97)	1969 until 1975-03		Not reported	Collation of information from screening centers that were invited to submit data on inborn errors of metabolism	Method unclear or not reported	NR	HPA	381536	25	Weak	Weak	Strong	Strong	Weak
Thalhammer O. Frequency of inborn errors of metabolism, especially PKU, in some representative newborn screening centers around the world: a collaborative study. Humangenetik. 1975 Dec 23;30(4):273-86.	Europe	England	Liverpool	1.26 (0.74 to 2.16)	1969 until 1971		Not reported	Collation of information from screening centers that were invited to submit data on inborn errors of metabolism	Method unclear or not reported	NR	HPA	102779	13	Weak	Weak	Strong	Moderate	Weak
Thalhammer O. Frequency of inborn errors of metabolism, especially PKU, in some representative newborn screening centers around the world: a collaborative study. Humangenetik. 1975 Dec 23;30(4):273-86.	Europe	England	Liverpool	0.98 (0.55 to 1.75)	1972 until 1975-05		Not reported	Collation of information from screening centers that were invited to submit data on inborn errors of metabolism	Method unclear or not reported	NR	PKU	112362	11	Weak	Weak	Strong	Moderate	Weak
Thalhammer O. Frequency of inborn errors of metabolism, especially PKU, in some representative newborn screening centers around the world: a collaborative study. Humangenetik. 1975 Dec 23;30(4):273-86.	Middle East/North Africa	Israel	Tel Hashomer	0.67 (0.38 to 1.17)	1964 until 1974		Not reported	Collation of information from screening centers that were invited to submit data on inborn errors of metabolism	Method unclear or not reported	NR	HPA	180000	12	Weak	Weak	Strong	Moderate	Weak
Thalhammer O. Frequency of inborn errors of metabolism, especially PKU, in some representative newborn screening centers around the world: a collaborative study. Humangenetik. 1975 Dec 23;30(4):273-86.	North America	Canada	Montreal	0.25 (0.12 to 0.52)	NR until 1973		Not reported	Collation of information from screening centers that were invited to submit data on inborn errors of metabolism	Method unclear or not reported	NR	Classical PKU	277769	7	Weak	Weak	Strong	Moderate	Weak
Thalhammer O. Frequency of inborn errors of metabolism, especially PKU, in some representative newborn screening centers around the world: a collaborative study. Humangenetik. 1975 Dec 23;30(4):273-86.	North America	Canada	Montreal	0.14 (0.04 to 0.37)	NR until 1973		Not reported	Collation of information from screening centers that were invited to submit data on inborn errors of metabolism	Method unclear or not reported	NR	Atypical PKU	277769	4	Weak	Weak	Strong	Weak	Weak
Thalhammer O. Frequency of inborn errors of metabolism, especially PKU, in some representative newborn screening centers around the world: a collaborative study. Humangenetik. 1975 Dec 23;30(4):273-86.	West Pacific	Japan	Entire Country	0.19 (0.05 to 0.49)	1969 until 1975-01		Not reported	Collation of information from screening centers that were invited to submit data on inborn errors of metabolism	Method unclear or not reported	NR	HPA	210851	4	Weak	Weak	Strong	Weak	Weak
Hanley WB. The newborn phenylketonuria screening program in Ontario. Can Med Assoc J. 1969 Aug 23;101(4):185-90.	North America	Canada	Ontario	0.88 (0.18 to 2.57)	1965-05 until 1967-12		Not reported	Summary of results from province-wide screening program between May 1965 and December 1967.	Method unclear or not reported	NR	PKU	34170	3	Weak	Strong	Strong	Weak	Weak
Hanley WB. The newborn phenylketonuria screening program in Ontario. Can Med Assoc J. 1969 Aug 23;101(4):185-90.	North America	Canada	Ontario	0.71 (0.37 to 1.34)	1965-05 until 1967-12		Not reported	Summary of results from screening program between May 1965 and December 1967.	Method unclear or not reported	NR	PKU	127584	9	Weak	Strong	Strong	Moderate	Weak
Hanley WB. The newborn phenylketonuria screening program in Ontario. Can Med Assoc J. 1969 Aug 23;101(4):185-90.	North America	Canada	Ontario	0.63 (0.31 to 1.31)	1965-05 until 1967-12		Not reported	Summary of results from screening program between May 1965 and December 1967.	Method unclear or not reported	NR	PKU	110354	7	Weak	Strong	Strong	Moderate	Weak
Hanley WB. The newborn phenylketonuria screening program in Ontario. Can Med Assoc J. 1969 Aug 23;101(4):185-90.	North America	Canada	Ontario	0.51 (0.31 to 0.86)	1965-05-01 until 1967		Not reported	Collation of information submitted by hospitals participating in a screening program made mandatory in 1966	Method unclear or not reported	NR	Classical PKU	272108	14	Moderate	Strong	Strong	Moderate	Weak
Hanley WB. The newborn phenylketonuria screening program in Ontario. Can Med Assoc J. 1969 Aug 23;101(4):185-90.	North America	Canada	Ontario	0.18 (0.06 to 0.43)	1965-05-01 until 1967		Not reported	Collation of information submitted by hospitals participating in a screening program made mandatory in 1966	Method unclear or not reported	NR	Atypical PKU	272108	5	Moderate	Strong	Strong	Weak	Weak
Tu WJ, et al. Newborn screening for inborn errors of metabolism in Beijing, China: 22 years of experience. J Med Screen. 2011;18(4):213-4.	West Pacific	China	Beijing and 6 other major cities	1.18 (1.03 to 1.35)	1992 until 2010		Not reported	Description of a voluntary, but strongly recommended newborn screening program	Guthrie test, bacterial inhibition assay, thin layer or paper chromatography	NR	HPA	1790267	211	Moderate	Strong	Strong	Strong	Moderate
Tu WJ, et al. Newborn screening for inborn errors of metabolism in Beijing, China: 22 years of experience. J Med Screen. 2011;18(4):213-4.	West Pacific	China	Beijing and 6 other major cities	0.88 (0.46 to 1.67)	2006-12 until 2010-12		Not reported	Description of a voluntary, but strongly recommended newborn screening program	Tandem mass spectrometry	NR	PKU	102601	9	Weak	Strong	Strong	Moderate	Strong
Vilarinho L, et al. Four years of expanded newborn screening in Portugal with tandem mass spectrometry. J Inherit Metab Dis. 2010 Dec;33 Suppl 3:S133-8.	Europe	Portugal	Northern Portugal for the 1st year and whole country thereafter	0.82 (0.56 to 1.2)	≥2004 until ≤2010	360	Not reported	"Past 4 years"	Enzymatic assay (including colorimetric, fluorimetric, and ELISA)	NR	PKU	316243	26	Strong	Strong	Strong	Strong	Strong
Vilarinho L, et al. Four years of expanded newborn screening in Portugal with tandem mass spectrometry. J Inherit Metab Dis. 2010 Dec;33 Suppl 3:S133-8.	Europe	Portugal	Northern Portugal for the 1st year and whole country thereafter	0.38 (0.22 to 0.66)	≥2004 until ≤2010	150-360	Not reported	"Past 4 years"	Enzymatic assay (including colorimetric, fluorimetric, and ELISA)	NR	HPA	316243	12	Strong	Strong	Strong	Moderate	Strong
Visakorpi JK, et al. The incidence of PKU in Finland. Acta Paediatr Scand. 1971 Nov;60(6):666-8.	Europe	Finland	Entire Country	0 (0 to 0.52)	1966-11-11 until 1970-04-30	363.218	Not reported	Collaborative project among 12 obstetric hospitals designed to ascertain the prevalence of PKU.	Enzymatic assay (including colorimetric, fluorimetric, and ELISA)	NR	PKU	71135	0	Moderate	Strong	Strong	Weak	Strong
Wainer SC, et al. Nine years of PKU screening in Pennsylvania. Health Lab Sci. 1974 Oct;11(4):306-11.	North America	USA	Pennsylvania	0.43 (0.29 to 0.64)	1964-08 until 1973-12	363.218	Not reported	Review of data from a voluntary newborn screening program with centralized confirmation.	Enzymatic assay (including colorimetric, fluorimetric, and ELISA)	NR	HPA	554972	24	Strong	Strong	Strong	Strong	Strong
Wainer SC, et al. Nine years of PKU screening in Pennsylvania. Health Lab Sci. 1974 Oct;11(4):306-11.	North America	USA	Pennsylvania	0.9 (0.68 to 1.19)	1964-08 until 1973-12		Not reported	Review of data from a voluntary newborn screening program with centralized confirmation.	Enzymatic assay (including colorimetric, fluorimetric, and ELISA)	NR	PKU	554972	50	Moderate	Strong	Strong	Strong	Strong
Walker V, et al. Hyperphenylalaninaemia of various types among three-quarters of a million neonates tested in a screening programme. Arch Dis Child. 1981 Oct;56(10):759-64.	Europe	United Kingdom	North London	0.49 (0.36 to 0.67)	1969-10-01 until 1978-12	1200	Not reported	Review of data from neonatal screening laboratory at the Hospital for Sick Children, London	High-performance liquid chromatography, column chromatography or (rapid) ion exchange chromatography	various	Classical PKU	795382	39	Strong	Moderate	Strong	Strong	Strong
Walker V, et al. Hyperphenylalaninaemia of various types among three-quarters of a million neonates tested in a screening programme. Arch Dis Child. 1981 Oct;56(10):759-64.	Europe	United Kingdom	North London	0.19 (0.11 to 0.31)	1969-10-01 until 1978-12	240	Not reported	Review of data from neonatal screening laboratory at the Hospital for Sick Children, London	Enzymatic assay (including colorimetric, fluorimetric, and ELISA)	various	HPA	795382	15	Strong	Moderate	Strong	Moderate	Strong
Wamberg E. Incidence and distribution of PKU-cases in Denmark. Ir Med J. 1976 Sep 30;69(15):395-6.	Europe	Denmark	Western	0.82 (0.51 to 1.32)	1969 until 1974		Not reported	Review of newborn screening records to determine regional variations in birth prevalence	Method unclear or not reported	NR	PKU	206864	17	Weak	Strong	Strong	Strong	Weak
Wamberg E. Incidence and distribution of PKU-cases in Denmark. Ir Med J. 1976 Sep 30;69(15):395-6.	Europe	Denmark	Eastern	0.46 (0.26 to 0.82)	1969 until 1974		Not reported	Review of newborn screening records to determine regional variations in birth prevalence	Method unclear or not reported	NR	PKU	239888	11	Weak	Strong	Strong	Moderate	Weak
Wamberg E. Incidence and distribution of PKU-cases in Denmark. Ir Med J. 1976 Sep 30;69(15):395-6.	Europe	Denmark	Eastern	0.17 (0.05 to 0.43)	1969 until 1974		Not reported	Review of newborn screening records to determine regional variations in birth prevalence	Method unclear or not reported	NR	HPA	239888	4	Weak	Strong	Strong	Weak	Weak
Wamberg E. Incidence and distribution of PKU-cases in Denmark. Ir Med J. 1976 Sep 30;69(15):395-6.	Europe	Denmark	Western	0.24 (0.08 to 0.56)	1969 until 1974		Not reported	Review of newborn screening records to determine regional variations in birth prevalence	Method unclear or not reported	NR	HPA	206864	5	Weak	Strong	Strong	Weak	Weak
Wang X, et al. Screening and mutation analysis of hyperphenylalaninemia in newborns from Xiamen, China. Clin Chim Acta. 2019 Nov;498:161-6.	West Pacific	China	Xiamen	0.07 (0.01 to 0.21)	2013-01 until 2017-12	1200	BH4 deficiency is excluded from the case definition	Retrospective study that used data from newborn screening.	Positive mutational analysis	NR	Classical PKU	418831	3	Strong	Strong	Strong	Weak	Strong
Wang X, et al. Screening and mutation analysis of hyperphenylalaninemia in newborns from Xiamen, China. Clin Chim Acta. 2019 Nov;498:161-6.	West Pacific	China	Xiamen	0.1 (0.03 to 0.24)	2013-01 until 2017-12	120-360	BH4 deficiency is excluded from the case definition	Retrospective study that used data from newborn screening.	Enzymatic assay (including colorimetric, fluorimetric, and ELISA)	NR	HPA	418831	4	Strong	Strong	Strong	Weak	Strong
Wang X, et al. Screening and mutation analysis of hyperphenylalaninemia in newborns from Xiamen, China. Clin Chim Acta. 2019 Nov;498:161-6.	West Pacific	China	Xiamen	0.05 (0.01 to 0.17)	2013-01 until 2017-12	360-600	BH4 deficiency is excluded from the case definition	Retrospective study that used data from newborn screening.	Enzymatic assay (including colorimetric, fluorimetric, and ELISA)	NR	Mild PKU	418831	2	Strong	Strong	Strong	Weak	Strong
Wang X, et al. Screening and mutation analysis of hyperphenylalaninemia in newborns from Xiamen, China. Clin Chim Acta. 2019 Nov;498:161-6.	West Pacific	China	Xiamen	0.14 (0.07 to 0.31)	2013-01 until 2017-12	600-1200	BH4 deficiency is excluded from the case definition	Retrospective study that used data from newborn screening.	Enzymatic assay (including colorimetric, fluorimetric, and ELISA)	NR	Moderate PKU	418831	6	Strong	Strong	Strong	Moderate	Strong
Wasant P, et al. Neonatal screening for congenital hypothyroidism and phenylketonuria at Siriraj Hospital, Mahidol University, Bangkok, Thailand--a pilot study. Southeast Asian J Trop Med Public Health. 1999;30 Suppl 2:33-7.	Southeast Asia	Thailand	Siriraj Hospital, Mahidol University, Bangkok	0 (0 to 1.97)	1994-01 until 1998-03		Not reported	Descriptive retrospective data from a single hospital	Method unclear or not reported	NR	PKU	18739	0	Moderate	Moderate	Strong	Weak	Weak
Wolff OH, et al. Routine neonatal screening for phenylketonuria in the United Kingdom 1964-78. British Medical Journal. 1981;282(6277):1680-4.	Europe	United Kingdom	Entire Country	0.87 (0.79 to 0.96)	1969 until 1973	480	Not reported	Consolidation of records from screening laboratories participating in the British national screening program	Method unclear or not reported	NR	PKU	4.33333e+06	377	Moderate	Strong	Strong	Strong	Weak
Wolff OH, et al. Routine neonatal screening for phenylketonuria in the United Kingdom 1964-78. British Medical Journal. 1981;282(6277):1680-4.	Europe	United Kingdom	Entire Country	1.04 (0.94 to 1.15)	1974 until 1978	480	Not reported	Consolidation of records from screening laboratories participating in the British national screening program	Method unclear or not reported	NR	PKU	3.43269e+06	357	Moderate	Strong	Strong	Strong	Weak
Wolff OH, et al. Routine neonatal screening for phenylketonuria in the United Kingdom 1964-78. British Medical Journal. 1981;282(6277):1680-4.	Europe	United Kingdom	Entire Country	0.67 (0.6 to 0.75)	1964 until 1968	480	Not reported	Consolidation of records from screening laboratories participating in the British national screening program	Method unclear or not reported	NR	PKU	4.89552e+06	328	Moderate	Strong	Strong	Strong	Weak
Xiang L, et al. Phenylketonuria incidence in China between 2013 and 2017 based on data from the Chinese newborn screening information system: a descriptive study. BMJ Open. 2019 Aug 22;9(8):e031474.	West Pacific	China	Mainland China except Tibet	0.33 (0.32 to 0.34)	2013 until 2017	1200	BH4 deficiency is excluded from the case definition	Study that used newborn screening data from the Chinese Newborn Screening Information System (CNBSIS), which covers > 90% births in mainland China.	Method unclear or not reported	NR	Classical PKU	7.84498e+07	2581	Moderate	Strong	Strong	Strong	Weak
Xiang L, et al. Phenylketonuria incidence in China between 2013 and 2017 based on data from the Chinese newborn screening information system: a descriptive study. BMJ Open. 2019 Aug 22;9(8):e031474.	West Pacific	China	Mainland China except Tibet	0.3 (0.29 to 0.31)	2013 until 2017	360-600	BH4 deficiency is excluded from the case definition	Study that used newborn screening data from the Chinese Newborn Screening Information System (CNBSIS), which covers > 90% births in mainland China.	Method unclear or not reported	NR	Mild PKU	7.83946e+07	2344	Moderate	Strong	Strong	Strong	Weak
Yang LL, et al. Pitfalls in the management of phenylketonuria in China. Hong Kong Journal of Paediatrics. 2012;17(3):143-7.	West Pacific	China	Zhejiang Province	0.38 (0.32 to 0.44)	1999-01 until 2010-09	120	BH4 deficiency is excluded from the case definition	This study used newborn screening data (with cost to the parents) from one province in China to identify PKU cases and describe their clinical course.	Method unclear or not reported	NR	PKU	3791538	143	Strong	Strong	Strong	Strong	Weak
Yoon HR, et al. Screening of newborns and high-risk group of children for inborn metabolic disorders using tandem mass spectrometry in South Korea: a three-year report. Clin Chim Acta. 2005 Apr;354(1-2):167-80.	West Pacific	South Korea		0.51 (0.14 to 1.29)	2001-04 until 2004-03	1200	BH4 deficiency is excluded from the case definition	Review of results from pilot MS/MS newborn screening program	Quantitative amino acid analyzer	NR	Classical PKU	79179	4	Strong	Strong	Strong	Weak	Strong
Zaffanello M, et al. Neonatal screening program for inborn errors of metabolism: a retrospective study from 1978 to 1997 in Northeastern Italy. 2002.	Europe	Italy	Northeastern	0.22 (0.15 to 0.32)	1978 until 1997	1210.73	BH4 deficiency is not excluded from the case definition	Review of newborn screening records	High-performance liquid chromatography, column chromatography or (rapid) ion exchange chromatography	11±1 days	Classical PKU	1142338	25	Strong	Strong	Strong	Strong	Strong
Zaffanello M, et al. Neonatal screening program for inborn errors of metabolism: a retrospective study from 1978 to 1997 in Northeastern Italy. 2002.	Europe	Italy	Northeastern	0.78 (0.63 to 0.96)	1978 until 1997		BH4 deficiency is not excluded from the case definition	Review of newborn screening records	High-performance liquid chromatography, column chromatography or (rapid) ion exchange chromatography	11±1 days	HPA	1142338	89	Moderate	Strong	Strong	Strong	Strong
Zhan JY, et al. Neonatal screening for congenital hypothyroidism and phenylketonuria in China. World J Pediatr. 2009 May;5(2):136-9.	West Pacific	China	Provinces of Beijing, Tianjin, Hebei, Liaoning, Shandong, Shanghai, Zhejiang, Jilin, Heilongjiang, Sichuan and Shanxi extending into all mainland China	0.86 (0.82 to 0.91)	1985 until 2007		BH4 deficiency is not excluded from the case definition	Descriptive retrospective data from national network of screening centers	Enzymatic assay (including colorimetric, fluorimetric, and ELISA)	NR	PKU	18956221	1638	Moderate	Strong	Strong	Strong	Strong
Zytkovicz TH, et al. Tandem mass spectrometric analysis for amino, organic, and fatty acid disorders in newborn dried blood spots: a two-year summary from the New England Newborn Screening Program. Clin Chem. 2001 Nov;47(11):1945-55.	North America	USA	Massachusetts, Maine, New Hampshire, Vermont, Rhode Island	0.27 (0.13 to 0.56)	1999-02-01 until 2001		Not reported	Descriptive retrospective	Tandem mass spectrometry	NR	PKU	257000	7	Moderate	Strong	Strong	Moderate	Strong
Zytkovicz TH, et al. Tandem mass spectrometric analysis for amino, organic, and fatty acid disorders in newborn dried blood spots: a two-year summary from the New England Newborn Screening Program. Clin Chem. 2001 Nov;47(11):1945-55.	North America	USA	Massachusetts, Maine, New Hampshire, Vermont, Rhode Island	0.43 (0.24 to 0.77)	1999-02-01 until 2001		Not reported	Descriptive retrospective	Tandem mass spectrometry	NR	HPA	257000	11	Moderate	Strong	Strong	Moderate	Strong
